# Supplementary material for: Comparative genomic analysis revealed great plasticity and environmental adaptation of the genomes of Enterococcus faecium
Source: BMC Genomics. 2019 Jul 22;20:602. doi: 10.1186/s12864-019-5975-8 (PMC6647102; doi:10.1186/s12864-019-5975-8)
Supplement: Supplementary file 1 — List of the Enterococcus faecium isolates analysed in this study. (XLSX 25 kb) [file 12864_2019_5975_MOESM1_ESM.xlsx]

## Sheet: Additional file 1 - 161
Additional file 1: List of the Enterococcus faecium strains analyzed in this study
Strain	Host	Origin	Sequencing technology	Genome coverage	Contig N50	Genome size(Mb)	GC%	CDS number	NCBI accession number	Geographic location	Collection date
Enterococcus faecium 6E6	Homo sapiens	Gastrointestinal tract	PacBio	80x	Complete Genome	3.39785	37.6039	3294	GCA_001518735.1	USA	2014
Enterococcus faecium Aus0004	Homo sapiens	Blood	-	-	Complete Genome	3.01978	38.3424	2919	GCA_000250945.1	Melbourne,Australia	1998
Enterococcus faecium E1	Homo sapiens	Blood	Illumina HiSeq; PacBio	800.0x	Complete Genome	3.20874	37.7375	3104	GCA_001886635.1	Madrid, Spain	2010-01-11
Enterococcus faecium E39	Homo sapiens	Blood	Illumina; Pacific Biosciences	460x	Complete Genome	3.10803	37.8205	2984	GCA_001635875.1	New York, USA	2009-05-28
Enterococcus faecium ISMMS_VRE_12	Homo sapiens	Blood	PacBio; Illumina	278.48x; 196.4x	Complete Genome	3.13059	37.793	2999	GCA_001953235.1	New York, USA	2011-05-05
Enterococcus faecium ISMMS_VRE_9	Homo sapiens	Blood	PacBio; Illumina	140.00x; 191.57x	Complete Genome	3.1267	37.7927	2994	GCA_001953255.1	New York, USA	2011-05-19
Enterococcus faecium NRRL B-2354	Dairy	Dairy	-	-	Complete Genome	2.84989	37.8496	2719	GCA_000336405.1	-	-
Enterococcus faecium VRE001	Homo sapiens	Blood	PacBio	100.0x	Complete Genome	3.24267	37.8111	3075	GCA_001895905.1	USA	2013
Enterococcus faecium E4453	Dog	Gastrointestinal tract	Solexa	131x	13956	2.81931	37.8	2742	GCA_000239095.2	Netherlands	2008
Enterococcus faecium UC7267	Dairy	Dairy	Illumina	10x	14207	2.69767	37.9	2503	GCA_000411635.1	Italy	2002
Enterococcus faecium VRE-1402253	Homo sapiens	Gastrointestinal tract	Illumina HiSeq	70.0x	17827	3.06343	38	2907	GCA_001545895.1	Uppsala, Sweden:	2014
Enterococcus faecium VRE-1400325	Homo sapiens	Gastrointestinal tract	Illumina HiSeq	70.0x	18613	3.14096	38.2	3032	GCA_001545615.1	Uppsala, Sweden:	2014
Enterococcus faecium P1123	Homo sapiens	Blood	Illumina	93x	19384	2.97698	37.6	2888	GCA_000295155.2	-	-
Enterococcus faecium VRE-1400294	Homo sapiens	Gastrointestinal tract	Illumina HiSeq	70.0x	20001	3.14272	38.1	3026	GCA_001545555.1	Uppsala, Sweden:	2014
Enterococcus faecium VRE-1400373	Homo sapiens	Gastrointestinal tract	Illumina HiSeq	70.0x	23586	3.05341	38	2929	GCA_001545545.1	Uppsala, Sweden:	2014
Enterococcus faecium VRE-1300518	Homo sapiens	Gastrointestinal tract	Illumina HiSeq	70.0x	23615	2.99116	38.1	2865	GCA_001545845.1	Uppsala, Sweden:	2013
Enterococcus faecium VRE-1400136	Homo sapiens	Gastrointestinal tract	Illumina HiSeq	70.0x	24294	3.04506	38	2915	GCA_001545715.1	Uppsala, Sweden:	2014
Enterococcus faecium P1139	Homo sapiens	Urogenital tract	Illumina	92x	24860	2.98607	37.6	2909	GCA_000295035.2	-	-
Enterococcus faecium C1904	Homo sapiens	Blood	Illumina	97x	25211	2.85542	37.7	2769	GCA_000295315.2	-	-
Enterococcus faecium P1986	Homo sapiens	Blood	Illumina	92x	25667	2.98614	37.6	2927	GCA_000294975.2	-	-
Enterococcus faecium P1190	Homo sapiens	Blood	Illumina	96x	26341	2.89349	37.7	2810	GCA_000294995.2	-	-
Enterococcus faecium E422	Homo sapiens	Gastrointestinal tract	Illumina	95x	26422	2.89949	37.7	2803	GCA_000295455.2	-	-
Enterococcus faecium VRE-1401988	Homo sapiens	Gastrointestinal tract	Illumina HiSeq	70.0x	26719	3.11998	37.8	3003	GCA_001545655.1	Uppsala, Sweden	2014
Enterococcus faecium C497	Homo sapiens	Blood	Illumina	101x	26965	2.72727	37.9	2643	GCA_000295375.2	-	-
Enterococcus faecium VRE-1300911	Homo sapiens	Gastrointestinal tract	Illumina HiSeq	70.0x	27414	3.08628	37.9	2949	GCA_001545535.1	Uppsala, Sweden	2013
Enterococcus faecium S447	Homo sapiens	Urogenital tract	Illumina	93x	28140	2.98195	37.7	2906	GCA_000294835.2	-	-
Enterococcus faecium E417	Homo sapiens	Blood	Illumina	96x	28700	2.88466	37.8	2831	GCA_000295415.2	-	-
Enterococcus faecium VRE-1401098	Homo sapiens	Gastrointestinal tract	Illumina HiSeq	70.0x	29568	3.055	37.9	2902	GCA_001545725.1	Uppsala, Sweden	2014
Enterococcus faecium VRE-1300937	Homo sapiens	Gastrointestinal tract	Illumina HiSeq	70.0x	29593	3.26767	37.9	3093	GCA_001545595.1	Uppsala, Sweden	2013
Enterococcus faecium VRE-1401318	Homo sapiens	Gastrointestinal tract	Illumina HiSeq	70.0x	29982	3.22964	37.9	3137	GCA_001545775.1	Uppsala, Sweden	2014
Enterococcus faecium VRE-1300578	Homo sapiens	Gastrointestinal tract	Illumina HiSeq	70.0x	31036	3.10972	37.9	2991	GCA_001545835.1	Uppsala, Sweden	2013
Enterococcus faecium VRE-1400408	Homo sapiens	Gastrointestinal tract	Illumina HiSeq	70.0x	31097	3.1341	37.8	3008	GCA_001545605.1	Uppsala, Sweden	2014
Enterococcus faecium U0317	Homo sapiens	Urogenital tract	454	17x	31583	2.89303	37.7	2776	GCA_000172915.1	Utrecht, Netherlands	2005
Enterococcus faecium VRE-1402258	Homo sapiens	Gastrointestinal tract	Illumina HiSeq	70.0x	32536	3.14187	37.8	3025	GCA_001545675.1	Uppsala, Sweden	2014
Enterococcus faecium TX0133A	Homo sapiens	Blood	Illumina	73.2x	32602	2.93032	37.7	2892	GCA_000148285.1	-	-
Enterococcus faecium TX0133C	Homo sapiens	Blood	Illumina	74.2x	32866	2.90786	37.7	2872	GCA_000147315.1	-	-
Enterococcus faecium E6	Homo sapiens	Gastrointestinal tract	Illumina HiSeq	800.0x	34054	2.97073	37.7	2880	GCA_001953455.1	Madrid, Spain	2009-10-20
Enterococcus faecium TX0133B	Homo sapiens	Blood	Illumina	73.5x	34565	2.92759	37.7	2889	GCA_000148145.1	-	-
Enterococcus faecium VRE0576	Homo sapiens	Blood	454	30.0x	34942	3.13285	37.6	3019	GCA_000632295.1	Uppsala, Sweden	2006
Enterococcus faecium VRE-1300900	Homo sapiens	Gastrointestinal tract	Illumina HiSeq	70.0x	35558	3.17947	37.7	2993	GCA_001545495.1	Uppsala, Sweden	2013
Enterococcus faecium E5	Homo sapiens	Blood	Illumina HiSeq	800.0x	36601	3.08184	37.6	2995	GCA_001953465.1	Madrid, Spain	2010
Enterococcus faecium HPH2	Homo sapiens	Urogenital tract	Illumina HiSeq	150.0x	37157	2.9792	37.8	2869	GCA_001858355.1	Porto, Portugal	2007
Enterococcus faecium VRE-1402215	Homo sapiens	Gastrointestinal tract	Illumina HiSeq	70.0x	37637	3.14117	37.8	3016	GCA_001545785.1	Uppsala, Sweden	2014
Enterococcus faecium VRE-1402006	Homo sapiens	Gastrointestinal tract	Illumina HiSeq	70.0x	37649	3.14651	38	3001	GCA_001545685.1	Uppsala, Sweden	2014
Enterococcus faecium E2	Homo sapiens	Urogenital tract	Illumina HiSeq	800.0x	38516	2.9487	37.9	2877	GCA_001953395.1	Madrid, Spain	2011
Enterococcus faecium E1636	Homo sapiens	Blood	454	19x	38772	2.83833	37.8	2667	GCA_000172835.1	Netherlands	1961
Enterococcus faecium VREr7	Homo sapiens	Urogenital tract	Illumina MiSeq	78.0x	39084	3.0212	37.6	2956	GCA_001969645.1	Malaysia	2011/3
Enterococcus faecium VRE-1401859	Homo sapiens	Gastrointestinal tract	Illumina HiSeq	70.0x	39386	3.14871	37.8	3022	GCA_001545795.1	Uppsala, Sweden	2014
Enterococcus faecium VRE-1402237	Homo sapiens	Gastrointestinal tract	Illumina HiSeq	70.0x	40541	3.15164	37.7	2976	GCA_001545855.1	Uppsala, Sweden	2014
Enterococcus faecium E3	Homo sapiens	Blood	Illumina HiSeq	800.0x	40812	3.01722	37.7	2939	GCA_001953435.1	Madrid, Spain	2010-01-31
Enterococcus faecium VRE-1300899	Homo sapiens	Gastrointestinal tract	Illumina HiSeq	70.0x	40994	3.18266	37.7	3026	GCA_001545955.1	Uppsala, Sweden	2013
Enterococcus faecium 4686	Homo sapiens	Blood	Illumina MiSeq	50.0x	42609	3.23051	37.4	3148	GCA_001896235.1	Saint-Petersburg, Russia	2009-01-27
Enterococcus faecium VRE1261	Homo sapiens	Blood	454	30.0x	42951	3.08556	37.6	3005	GCA_000632335.1	Stockholm, Sweden	2008
Enterococcus faecium VREr6	Homo sapiens	Blood	Illumina MiSeq	90.0x	43057	3.01492	37.6	2968	GCA_001969545.1	Malaysia	2011/3
Enterococcus faecium VSE1036	Homo sapiens	Blood	454	30.0x	43144	2.993	37.5	2914	GCA_000632355.1	Stockholm, Sweden	2007
Enterococcus faecium VRE-1401338	Homo sapiens	Gastrointestinal tract	Illumina HiSeq	70.0x	43291	3.07201	37.9	2946	GCA_001545745.1	Uppsala, Sweden	2014
Enterococcus faecium E4	Homo sapiens	Blood	Illumina HiSeq	800.0x	43966	2.94419	37.9	2863	GCA_001953445.1	Madrid, Spain	2011-02-22
Enterococcus faecium TX0082	Homo sapiens	Blood	Illumina	80.8x	48772	2.69185	37.9	2638	GCA_000148025.1	-	-
Enterococcus faecium VRE1044	Homo sapiens	Blood	454	30.0x	49085	3.096	37.6	3030	GCA_000632315.1	Stockholm, Sweden	2007
Enterococcus faecium GM70	Dairy	Dairy	HiSeq Illumina 1500	799.37x	49705	2.69692	38	2527	GCA_001455425.1	Argentina	2011
Enterococcus faecium E1904	Homo sapiens	Urogenital tract	Illumina	118.0x	50109	3.27637	38.3	2939	GCA_000322105.1	Netherlands	2001
Enterococcus faecium E1162	Homo sapiens	Blood	454	20x	50721	2.7114	38	2627	GCA_000172675.1	France	1997
Enterococcus faecium VRE2	Homo sapiens	Blood	Illumina MiSeq	108.0x	53615	2.86261	37.8	2746	GCA_001969615.1	Malaysia	2011/1
Enterococcus faecium E1620	Homo sapiens	Blood	Illumina	297.0x	55992	2.57621	38.6	2289	GCA_000321925.1	Netherlands	1957
Enterococcus faecium GL1	Dairy	Dairy	Illumina MiSeq	40.0x	62370	2.42409	38.1	2302	GCA_001277795.1	Algeria	2013
Enterococcus faecium E0045	Chicken	Gastrointestinal tract	Illumina	141.0x	63699	2.71977	38.6	2425	GCA_000321465.1	United Kingdom	1992
Enterococcus faecium E0164	Chicken	Gastrointestinal tract	Illumina	204.0x	75912	2.67872	38.6	2400	GCA_000321505.1	Netherlands	1996
Enterococcus faecium KACC15700	Soy	Soy	Illumina HiSeq	140.0x	81177	2.85205	38	2693	GCA_001025255.1	South Korea	2013-12-31
Enterococcus faecium E1071	Homo sapiens	Gastrointestinal tract	454	21x	91386	2.70077	37.9	2572	GCA_000172655.1	Netherlands	2000
Enterococcus faecium E3346	Homo sapiens	Blood	Illumina	154.0x	95568	2.73873	38.3	2532	GCA_000322285.1	Netherlands	2002
Enterococcus faecium E2297	Homo sapiens	Urogenital tract	Illumina	118.0x	97697	3.1327	37.9	2958	GCA_000322205.1	USA	2001
Enterococcus faecium E1133	Homo sapiens	Gastrointestinal tract	Illumina	78.0x	105159	3.28358	38.3	3078	GCA_000321665.1	USA	2001
Enterococcus faecium GM75	Dairy	Dairy	Illumina HiSeq 2000	811.74x	114282	2.88818	38.1	2702	GCA_001455435.1	Argentina	2011
Enterococcus faecium E4389	Dog	Gastrointestinal tract	Illumina	279.0x	124769	2.94134	38.2	2771	GCA_000322425.1	Denmark	-
Enterococcus faecium E1731	Homo sapiens	Blood	Illumina	143.0x	137592	2.99172	38	2828	GCA_000322065.1	Tanzania	-
Enterococcus faecium E2620	Homo sapiens	Blood	Illumina	142.0x	139900	2.80934	38.3	2580	GCA_000322225.1	Netherlands	2006
Enterococcus faecium HF50105	Pig	Gastrointestinal tract	Illumina	145.0x	141805	2.63895	38.3	2437	GCA_000396705.1	Michigan, USA	-
Enterococcus faecium HF50215	Pig	Gastrointestinal tract	Illumina	127.0x	147427	2.82188	38.3	2663	GCA_000396785.1	Michigan, USA	2008/7
Enterococcus faecium HF50104	Pig	Gastrointestinal tract	Illumina	234.0x	149568	2.80424	38.2	2645	GCA_000396685.1	Michigan, USA	2008/7
Enterococcus faecium E1185	Homo sapiens	Gastrointestinal tract	Illumina	143.0x	153870	2.82502	38.2	2610	GCA_000321685.1	France	-
Enterococcus faecium HF50106	Pig	Gastrointestinal tract	Illumina	133.0x	155132	2.64532	38.3	2441	GCA_000396725.1	Michigan, USA	2008/7
Enterococcus faecium IQ110	Dairy	Dairy	Illumina HiSeq 2000	386.58x	165096	2.80039	37.9	2661	GCA_001455445.1	Argentina	2011
Enterococcus faecium E2560	Homo sapiens	Blood	Illumina	141.0x	166740	3.07704	37.9	2933	GCA_000322405.1	Netherlands	2006
Enterococcus faecium E1972	Homo sapiens	Blood	Illumina	141.0x	182539	2.91579	38.2	2729	GCA_000322125.1	Germany	2000
Enterococcus faecium HF50204	Pig	Gastrointestinal tract	Illumina	279.0x	182746	2.64876	38.3	2468	GCA_000396765.1	Michigan, USA	2008/7
Enterococcus faecium E1604	Dairy	Dairy	Illumina	149.0x	189615	2.88803	38.5	2657	GCA_000321885.1	Norway	1956
Enterococcus faecium E1007	Homo sapiens	Gastrointestinal tract	Illumina	274.0x	192963	2.76986	38.3	2556	GCA_000321625.1	Netherlands	1998
Enterococcus faecium E1293	Homo sapiens	Blood	Illumina	281.0x	197768	2.86864	38	2697	GCA_000390465.1	Italy	-
Enterococcus faecium VAN 219	Chicken	Gastrointestinal tract	Illumina	248.0x	198622	2.73783	38	2572	GCA_000395705.1	Denmark	2010
Enterococcus faecium HF50203	Pig	Gastrointestinal tract	Illumina	256.0x	208133	2.62913	38.2	2451	GCA_000396745.1	Michigan, USA	2008/7
Enterococcus faecium VAN 335	Chicken	Gastrointestinal tract	Illumina	269.0x	210356	2.80899	38	2624	GCA_000395765.1	Denmark	2010
Enterococcus faecium E2883	Homo sapiens	Blood	Illumina	141.0x	216550	2.75035	38.2	2598	GCA_000322245.1	Netherlands	2002
Enterococcus Faecium E161	Homo sapiens	Urogenital tract	Illumina HiSeq	200.0x	230307	3.25481	37.6	3161	GCA_000934365.1	Beijing, China	2013
Enterococcus faecium E0333	Homo sapiens	Blood	Illumina	139.0x	232540	2.7725	38	2648	GCA_000321545.1	Israel	1997
Enterococcus faecium E1578	Pig	Gastrointestinal tract	Illumina	284.0x	240798	2.69405	38.2	2527	GCA_000321845.1	Germany	2001
Enterococcus faecium VAN 342	Chicken	Gastrointestinal tract	Illumina	139.0x	240861	2.84074	37.9	2699	GCA_000395785.1	Denmark	2010
Enterococcus faecium 58M	Mammuthus primigenius	Gastrointestinal tract	Illumina MiSeq	150.0x	243081	2.7544	37.5	2601	GCA_001280775.1	Yakutsk, Russia	2014-05-05
Enterococcus faecium E1627	Homo sapiens	Gastrointestinal tract	Illumina	133.0x	244642	2.69598	38	2498	GCA_000322005.1	Netherlands	1979
Enterococcus faecium VAN 345	Chicken	Gastrointestinal tract	Illumina	242.0x	277137	2.78885	38	2627	GCA_000395805.1	Denmark	2010
Enterococcus faecium E1861	Homo sapiens	Gastrointestinal tract	Illumina	144.0x	283967	2.78942	38.3	2539	GCA_000322085.1	Spain	2001
Enterococcus faecium VAN 222	Chicken	Gastrointestinal tract	Illumina	155.0x	285652	2.75537	38	2575	GCA_000395725.1	Denmark	2010
Enterococcus faecium VAN 332	Chicken	Gastrointestinal tract	Illumina	138.0x	310659	2.83083	37.8	2666	GCA_000395745.1	Denmark	2010
Enterococcus faecium E1050	Homo sapiens	Gastrointestinal tract	Illumina	129.0x	320006	2.81462	38	2656	GCA_000321645.1	Netherlands	1998
Enterococcus faecium E3083	Homo sapiens	Blood	Illumina	144.0x	381864	2.71572	38.3	2523	GCA_000322265.1	Netherlands	2000
Enterococcus faecium E1590	Homo sapiens	Gastrointestinal tract	Illumina	141.0x	404527	3.02165	38.1	2848	GCA_000321865.1	Ireland	2001
Enterococcus faecium E3548	Homo sapiens	Blood	Illumina	143.0x	433723	2.74374	38.4	2536	GCA_000322305.1	Netherlands	2004
Enterococcus faecium E1258	Homo sapiens	Gastrointestinal tract	Illumina	281.0x	447604	2.79706	38.1	2611	GCA_000321705.1	Spain	-
Enterococcus faecium Ru26-1	Dairy	Dairy	Illumina	658x	41745	2.65972	37.97	2659	PGPS00000000	Yashkul, Russia	2012
Enterococcus faecium Ru26-2	Dairy	Dairy	Illumina	802x	32283	2.65693	37.98	2650	PGPT00000000	Yashkul, Russia	2012
Enterococcus faecium Ru39-6	Dairy	Dairy	Illumina	691x	43796	2.68111	37.85	2841	PGPX00000000	Voznesenovka, Russia	2012
Enterococcus faecium XJ9-4	Dairy	Dairy	Illumina	761x	36237	2.63155	37.99	2671	PGQD00000000	Xinjiang, China	2012
Enterococcus faecium XJ9302	Dairy	Dairy	Illumina	674x	37717	2.66093	37.99	2674	PGQG00000000	Xinjiang, China	2012
Enterococcus faecium NM29-3	Dairy	Dairy	Illumina	737x	84583	2.74073	38.23	2767	PGPI00000000	Inner Mongolia, China	2009
Enterococcus faecium XJ1306	Dairy	Dairy	Illumina	637x	102588	2.76326	37.95	2701	PGQK00000000	Xinjiang, China	2012
Enterococcus faecium XJ28301	Dairy	Dairy	Illumina	670x	102295	2.80031	38.18	2800	PGQL00000000	Xinjiang, China	2012
Enterococcus faecium XJ28304	Dairy	Dairy	Illumina	673x	111958	2.79996	38.19	2777	PGQM00000000	Xinjiang, China	2012
Enterococcus faecium NM30-4	Dairy	Dairy	Illumina	659x	60732	2.75801	38.19	2817	PGPJ00000000	Inner Mongolia, China	2009
Enterococcus faecium TW5-2	Dairy	Dairy	Illumina	738x	117687	2.67673	37.88	2617	PGQT00000000	Tyva, Russia	2013
Enterococcus faecium TW5-3	Dairy	Dairy	Illumina	969x	75485	2.67476	37.88	2698	PGQU00000000	Tyva, Russia	2013
Enterococcus faecium TW37-3	Dairy	Dairy	Illumina	735x	69320	2.68807	38	2662	PGQV00000000	Tyva, Russia	2013
Enterococcus faecium TW37-4	Dairy	Dairy	Illumina	690x	89981	2.68582	37.99	2613	PGQW00000000	Tyva, Russia	2013
Enterococcus faecium TW38-3	Dairy	Dairy	Illumina	667x	124834	2.68967	38	2683	PGQX00000000	Tyva, Russia	2013
Enterococcus faecium TW39-2	Dairy	Dairy	Illumina	760x	65199	2.68795	38	2634	PGQY00000000	Tyva, Russia	2013
Enterococcus faecium TW40-1	Dairy	Dairy	Illumina	583x	114152	2.69126	38	2689	PGQZ00000000	Tyva, Russia	2013
Enterococcus faecium NM31-5	Dairy	Dairy	Illumina	609x	110084	2.79926	38.13	2806	PGPK00000000	Inner Mongolia, China	2009
Enterococcus faecium TW41-2	Dairy	Dairy	Illumina	632x	82691	2.68996	38	2684	PGRA00000000	Tyva, Russia	2013
Enterococcus faecium TW41-4	Dairy	Dairy	Illumina	683x	90216	2.69016	38	2716	PGRB00000000	Tyva, Russia	2013
Enterococcus faecium TW42-3	Dairy	Dairy	Illumina	684x	65834	2.68986	38	2712	PGRC00000000	Tyva, Russia	2013
Enterococcus faecium TW43-1	Dairy	Dairy	Illumina	682x	81424	2.69016	38	2710	PGRD00000000	Tyva, Russia	2013
Enterococcus faecium TW45-1	Dairy	Dairy	Illumina	654x	83941	2.68907	38	2589	PGRE00000000	Tyva, Russia	2013
Enterococcus faecium XZ37302	Dairy	Dairy	Illumina	418x	56274	2.80859	38.21	2824	PGPO00000000	Tibet, China	2007
Enterococcus faecium XZ45301	Dairy	Dairy	Illumina	443x	66283	2.59267	37.93	2573	PGPP00000000	Tibet, China	2007
Enterococcus faecium S10-4	Dairy	Dairy	Illumina	396x	148380	2.88242	38.14	2936	PGPQ00000000	Sichuan, China	2009
Enterococcus faecium G67-2	Dairy	Dairy	Illumina	398x	167001	2.88299	38.15	2904	PGPR00000000	Gansu, China	2009
Enterococcus faecium Ru26-3	Dairy	Dairy	Illumina	481x	59810	2.62746	38.01	2638	PGPU00000000	Yashkul, Russia	2012
Enterococcus faecium Ru26-4	Dairy	Dairy	Illumina	466x	54410	2.62638	38.01	2599	PGPV00000000	Yashkul, Russia	2012
Enterococcus faecium Ru39-5	Dairy	Dairy	Illumina	434x	44652	2.67789	38.04	2713	PGPW00000000	Voznesenovka, Russia	2012
Enterococcus faecium ELSA32-1	Dairy	Dairy	Illumina	475x	36537	2.65012	37.97	2681	PGPY00000000	Russia	2012
Enterococcus faecium ELS7-2	Dairy	Dairy	Illumina	494x	59226	2.68314	38.07	2818	PGPZ00000000	Russia	2012
Enterococcus faecium ELSA14-1	Dairy	Dairy	Illumina	405x	56624	2.7032	38.04	2752	PGQA00000000	Russia	2012
Enterococcus faecium ELSA32-2	Dairy	Dairy	Illumina	481x	42440	2.64969	37.97	2669	PGQB00000000	Russia	2012
Enterococcus faecium Tb36302	Dairy	Dairy	Illumina	412x	44502	2.65031	37.97	2677	PGQC00000000	Tibet, China	2012
Enterococcus faecium XJ73-1	Dairy	Dairy	Illumina	477x	103367	2.59332	37.93	2559	PGQE00000000	Xinjiang, China	2012
Enterococcus faecium XJ2303	Dairy	Dairy	Illumina	515x	51732	2.71746	38.05	2822	PGQF00000000	Xinjiang, China	2012
Enterococcus faecium XJ11301	Dairy	Dairy	Illumina	461x	61726	2.75746	37.88	2716	PGQH00000000	Xinjiang, China	2012
Enterococcus faecium XJ24308	Dairy	Dairy	Illumina	428x	86343	2.51972	38.07	2551	PGQI00000000	Xinjiang, China	2012
Enterococcus faecium Tb32-6	Dairy	Dairy	Illumina	427x	72679	2.77116	38.22	2776	PGQJ00000000	Tibet, China	2012
Enterococcus faecium XJ45303	Dairy	Dairy	Illumina	442x	54532	2.68771	38.02	2743	PGQN00000000	Xinjiang, China	2012
Enterococcus faecium XJ45306	Dairy	Dairy	Illumina	424x	46617	2.63704	38.04	2700	PGQO00000000	Xinjiang, China	2012
Enterococcus faecium XJ46301	Dairy	Dairy	Illumina	395x	56626	2.68737	38.03	2753	PGQP00000000	Xinjiang, China	2012
Enterococcus faecium XJ46307	Dairy	Dairy	Illumina	499x	42658	2.68666	38.03	2738	PGTQ00000000	Xinjiang, China	2012
Enterococcus faecium XJ49307	Dairy	Dairy	Illumina	469x	74329	2.51957	38.07	2545	PGQQ00000000	Xinjiang, China	2012
Enterococcus faecium XJ60309	Dairy	Dairy	Illumina	428x	59236	2.68971	38.05	2772	PGQR00000000	Xinjiang, China	2012
Enterococcus faecium XJ1307-1	Dairy	Dairy	Illumina	416x	45692	2.72373	38.04	2824	PGQS00000000	Xinjiang, China	2012
Enterococcus faecium XM27-2	Dairy	Dairy	Illumina	408x	44574	2.64097	37.99	2642	PGRF00000000	Inner Mongolia, China	2014
Enterococcus faecium DM4-2	Dairy	Dairy	Illumina	472x	42689	2.42809	38.19	2464	PGRG00000000	Inner Mongolia, China	2014
Enterococcus faecium DM34-3	Dairy	Dairy	Illumina	450x	43377	2.65994	37.98	2718	PGRH00000000	Inner Mongolia, China	2014
Enterococcus faecium YM46-4	Dairy	Dairy	Illumina	483x	59384	2.59926	38.01	2657	PGRI00000000	Inner Mongolia, China	2014
Enterococcus faecium XZ2302	Dairy	Dairy	Illumina	471x	85756	2.59325	37.93	2574	PGPL00000000	Tibet, China	2007
Enterococcus faecium XZ35303	Dairy	Dairy	Illumina	440x	66506	2.80897	38.21	2873	PGPM00000000	Tibet, China	2007
Enterococcus faecium XZ37301	Dairy	Dairy	Illumina	413x	107188	2.59302	37.93	2550	PGPN00000000	Tibet, China	2007
