# Supplementary material for: Comparative genomic analysis revealed great plasticity and environmental adaptation of the genomes of Enterococcus faecium
Source: BMC Genomics. 2019 Jul 22;20:602. doi: 10.1186/s12864-019-5975-8 (PMC6647102; doi:10.1186/s12864-019-5975-8)
Supplement: Supplementary file 2 — The length distribution of coding DNA sequences (CDSs) in Enterococcus faecium genomes. (XLSX 62 kb) [file 12864_2019_5975_MOESM2_ESM.xlsx]

## Sheet: plot
Additional file 2:The length distributions of the CDSs in the genomes of Enterococcus faecium isolates

## Sheet: data1
#sample-ID	EFE0045	EFE0164	EFVAN219	EFVAN222	EFVAN332	EFVAN335	EFVAN342	EFVAN345	EFE1604	EFGL1	EFGM70	EFGM75	EFIQ110	EFNRRLB2354	EFUC7267	G01fst15	G01fst16	G01fst20	G01fst26	G01fst29	G01fst2	G01fst33	G01fst34	G01fst35	G01fst3	G01fst43	G01fst44	G01fst45	G01fst46	G01fst47	G01fst48	G01fst49	G01fst4	G01fst50	G01fst51	G01fst52	G01fst53	G01fst54	G02scd10	G02scd11	G02scd13	G02scd14	G02scd17	G02scd18	G02scd19	G02scd21	G02scd22	G02scd23	G02scd24
Host	Chicken	Chicken	Chicken	Chicken	Chicken	Chicken	Chicken	Chicken	Dairy	Dairy	Dairy	Dairy	Dairy	Dairy	Dairy	Dairy	Dairy	Dairy	Dairy	Dairy	Dairy	Dairy	Dairy	Dairy	Dairy	Dairy	Dairy	Dairy	Dairy	Dairy	Dairy	Dairy	Dairy	Dairy	Dairy	Dairy	Dairy	Dairy	Dairy	Dairy	Dairy	Dairy	Dairy	Dairy	Dairy	Dairy	Dairy	Dairy	Dairy
1-100	0	1	0	0	0	2	1	0	1	0	0	0	0	1	0	0	0	0	0	0	0	0	0	0	0	0	0	0	0	0	0	0	0	0	0	0	0	0	0	0	0	0	0	0	0	0	0	0	0
101-200	72	66	84	84	78	83	84	77	72	65	89	82	78	84	88	306	292	411	301	286	317	246	271	260	337	241	306	265	224	283	246	291	298	274	300	298	294	240	301	257	317	308	268	239	307	325	366	302	302
201-300	179	174	174	177	196	193	228	188	224	160	227	246	210	230	223	196	210	245	213	224	212	197	201	218	227	183	209	194	192	188	175	198	210	190	196	199	198	186	200	199	216	212	219	224	216	224	248	249	222
301-400	184	182	194	193	208	194	221	204	227	177	197	222	209	205	203	184	188	193	190	183	181	179	213	196	203	178	169	169	172	178	176	175	206	183	186	186	180	168	208	173	215	202	190	180	179	175	195	184	185
401-500	174	179	188	189	202	204	196	202	220	169	205	213	204	199	200	188	199	208	191	203	202	199	213	209	193	187	199	198	184	186	189	188	203	184	189	191	185	176	206	193	200	202	188	190	216	199	211	215	187
501-600	179	175	172	172	185	194	181	181	191	167	201	201	187	191	195	208	200	207	199	203	192	190	198	196	196	189	186	182	190	190	193	180	199	189	185	178	184	180	211	176	204	201	204	203	198	199	205	201	205
601-700	196	194	213	213	223	219	225	216	215	197	195	219	209	225	207	206	204	210	219	215	210	212	222	219	223	212	210	218	215	213	212	214	231	216	211	220	223	209	215	213	227	228	207	211	207	207	206	214	208
701-800	170	173	189	189	200	192	189	198	188	175	190	195	193	185	185	198	204	194	192	185	207	200	200	203	203	206	203	198	195	202	198	203	196	206	202	196	198	201	199	178	217	222	192	188	208	198	193	186	206
801-900	198	195	225	224	232	229	220	230	220	198	197	211	231	230	200	207	193	195	203	211	203	226	220	215	207	210	196	209	218	214	219	209	203	212	218	216	210	215	222	208	231	231	198	202	203	199	208	213	196
901-1000	186	186	194	196	194	195	189	191	196	165	178	193	186	196	192	181	181	192	182	180	190	198	192	202	186	187	198	196	187	189	183	194	198	189	188	190	196	187	197	186	206	200	191	182	190	182	189	187	177
1001-1100	114	122	138	137	139	129	130	138	128	118	121	136	132	128	109	113	119	119	116	122	126	130	130	120	127	127	127	127	131	128	132	130	128	125	133	128	129	129	127	115	137	139	118	118	123	117	124	124	120
1101-1200	109	102	115	115	113	113	118	113	117	101	106	110	114	109	95	112	108	112	111	111	108	114	108	108	104	117	109	104	107	111	109	100	117	112	102	107	110	106	115	100	118	117	103	101	105	104	107	111	105
1201-1300	94	94	99	99	101	95	98	100	96	93	88	98	101	102	93	102	103	100	94	98	107	99	101	106	103	85	96	98	96	91	95	101	96	95	99	96	92	90	101	90	107	104	99	98	88	96	100	105	98
1301-1400	106	96	104	104	102	103	100	101	103	97	99	108	103	102	90	92	85	97	95	92	95	99	97	95	97	103	96	101	99	101	98	98	99	99	97	102	99	104	95	95	102	103	91	90	102	93	89	88	89
1401-1500	70	68	83	85	84	79	88	83	83	79	67	78	79	86	72	62	62	57	67	64	83	72	92	92	80	75	78	79	75	78	78	80	84	81	80	75	81	71	88	82	86	88	70	71	71	69	71	73	68
1501-1600	39	45	46	46	48	49	45	49	40	45	44	43	47	48	40	48	44	50	46	42	43	55	48	50	43	49	51	48	52	55	52	51	41	51	53	53	52	54	52	44	49	44	47	47	46	48	50	43	49
1601-1700	39	35	43	43	42	39	43	41	42	39	35	41	39	42	35	41	43	42	37	37	47	34	41	41	46	42	44	43	41	45	46	51	43	46	46	46	47	41	40	45	38	51	36	37	38	34	40	42	34
1701-1800	42	40	44	44	44	46	43	43	49	41	40	42	45	44	42	36	42	41	44	44	44	45	50	48	49	44	42	46	46	41	45	41	52	42	45	44	42	44	47	42	52	43	38	41	42	39	39	41	41
1801-1900	28	24	35	34	32	32	32	31	30	28	26	29	32	36	28	26	20	23	23	26	28	32	26	28	23	31	29	29	29	29	28	25	28	29	25	27	30	29	31	29	29	24	26	24	23	19	20	20	21
1901-2000	21	24	23	23	22	25	22	21	24	18	20	24	22	22	20	21	25	24	21	22	33	25	28	27	29	26	28	27	27	26	24	29	30	26	28	27	25	25	28	26	25	33	23	22	22	23	24	24	21
2001-2100	23	25	34	35	29	27	27	29	25	25	26	29	33	32	26	25	23	23	25	24	24	29	26	23	26	21	22	25	27	27	29	24	28	28	28	27	29	28	23	21	27	25	23	28	25	24	27	24	27
2101-2200	24	23	26	26	27	29	25	27	27	25	22	23	25	25	23	22	21	18	23	22	21	29	25	22	21	25	22	25	24	25	25	25	20	25	23	23	24	25	24	23	30	27	24	20	20	24	21	22	22
2201-2300	15	14	18	17	21	16	18	20	20	13	15	17	18	14	15	12	11	14	13	12	14	17	21	23	16	15	14	15	17	17	16	15	19	16	16	17	16	15	18	15	19	17	12	12	14	15	13	16	14
2301-2400	8	12	12	13	13	12	9	12	14	10	11	13	13	11	12	14	13	15	13	14	16	11	14	14	14	10	11	11	10	11	11	13	13	11	12	12	11	11	12	10	14	15	15	16	11	12	15	10	13
2401-2500	11	10	10	10	9	11	9	9	10	8	10	8	10	12	11	9	11	10	9	10	9	11	8	8	8	10	11	11	11	11	11	10	9	11	10	10	10	12	9	11	10	10	10	10	12	8	10	11	9
2501-2600	6	7	7	7	8	7	6	8	7	6	5	6	9	6	5	6	5	2	5	5	7	8	5	6	10	6	4	5	7	6	7	4	7	6	4	5	7	6	8	4	7	5	5	5	2	5	7	5	5
2601-2700	10	12	11	12	13	10	12	11	13	9	12	12	11	10	11	15	15	13	13	13	13	11	15	14	13	10	13	12	10	12	11	13	15	12	14	13	10	10	13	12	14	16	15	14	15	13	13	14	13
2701-2800	7	7	9	9	9	9	8	9	8	8	7	9	9	7	6	5	6	8	6	6	8	9	9	8	7	7	5	7	7	6	7	7	8	6	6	6	8	7	10	6	9	8	6	6	8	6	6	6	6
2801-2900	4	2	2	2	2	2	3	2	3	2	2	5	3	3	2	2	2	1	2	2	3	2	2	2	5	2	2	2	2	2	2	2	4	2	2	2	2	2	2	2	4	3	2	2	2	3	2	2	2
2901-3000	0	0	0	0	0	1	2	0	1	0	0	0	0	0	0	1	0	0	0	0	1	0	0	0	1	0	0	0	0	0	0	0	0	0	0	0	0	0	0	0	0	0	0	1	0	0	0	0	1
Total	2308	2287	2492	2498	2576	2539	2572	2534	2594	2238	2435	2613	2552	2585	2428	2638	2629	2824	2653	2656	2744	2679	2776	2753	2797	2598	2680	2644	2595	2665	2617	2671	2785	2666	2698	2694	2692	2571	2802	2555	2910	2878	2620	2582	2693	2660	2799	2732	2646
Host	Chicken	Chicken	Chicken	Chicken	Chicken	Chicken	Chicken	Chicken	Dairy	Dairy	Dairy	Dairy	Dairy	Dairy	Dairy	Dairy	Dairy	Dairy	Dairy	Dairy	Dairy	Dairy	Dairy	Dairy	Dairy	Dairy	Dairy	Dairy	Dairy	Dairy	Dairy	Dairy	Dairy	Dairy	Dairy	Dairy	Dairy	Dairy	Dairy	Dairy	Dairy	Dairy	Dairy	Dairy	Dairy	Dairy	Dairy	Dairy	Dairy
[truncated: 112 more columns]
