# Supplementary material for: Comparative genomic analysis revealed great plasticity and environmental adaptation of the genomes of Enterococcus faecium
Source: BMC Genomics. 2019 Jul 22;20:602. doi: 10.1186/s12864-019-5975-8 (PMC6647102; doi:10.1186/s12864-019-5975-8)
Supplement: Supplementary file 5 — The antibiotic resistance genes in the 161 isolates of Enterococcus faecium (XLSX 71 kb) [file 12864_2019_5975_MOESM5_ESM.xlsx]

## Sheet: Sheet1
Additional file 5: The antibiotic resistance genes in the 161 Enterococcus faecium isolates
Strain	Origin	Accession	Gene name	% identity	Alignment length	E-value	% Coverage	Definition
Enterococcus faecium E0045	Chicken GI	ARO:3000776	adeC	99.49	584	0	100	AdeC is the outer membrane factor of the AdeABC multidrug efflux complex. It can be replaced by other outer membrane channels, and is not essential for antibiotic resistance.
Enterococcus faecium E0045	Chicken GI	ARO:3003954	efmA	100	428	0	100	efmA is an MFS transporter permease in E. faecium.
Enterococcus faecium E0045	Chicken GI	ARO:3002556	AAC(6')-Ii	99.45	182	2e-105	100	AAC(6')-Ii is a chromosomal-encoded aminoglycoside acetyltransferase in Enterococcus spp.
Enterococcus faecium E0045	Chicken GI	ARO:3000186	tetM	97.34	639	0	100	TetM is a ribosomal protection protein that confers tetracycline resistance. It is found on transposable DNA elements and its horizontal transfer between bacterial species has been documented.
Enterococcus faecium E0045	Chicken GI	ARO:3002875	dfrE	85.62	153	8e-78	93.2927	dfrE is a chromosome-encoded dihydrofolate reductase found in Enterococcus faecalis
Enterococcus faecium E0164	Chicken GI	ARO:3000776	adeC	99.49	584	0	100	AdeC is the outer membrane factor of the AdeABC multidrug efflux complex. It can be replaced by other outer membrane channels, and is not essential for antibiotic resistance.
Enterococcus faecium E0164	Chicken GI	ARO:3003954	efmA	100	428	0	100	efmA is an MFS transporter permease in E. faecium.
Enterococcus faecium E0164	Chicken GI	ARO:3002962	vanZA	100	161	2e-78	100	vanZA, also known as vanZ, is a vanZ variant found in the vanA gene cluster
Enterococcus faecium E0164	Chicken GI	ARO:3002955	vanYA	100	303	3e-172	100	vanYA, also known as vanY, is a vanY variant found in the vanA gene cluster
Enterococcus faecium E0164	Chicken GI	ARO:3002949	vanXA	100	202	4e-112	100	vanXA, also known as vanX, is a vanX variant found in the vanA gene cluster
Enterococcus faecium E0164	Chicken GI	ARO:3002942	vanHA	100	322	0	100	vanHA, also known as vanH, is a vanH variant in the vanA gene cluster
Enterococcus faecium E0164	Chicken GI	ARO:3002919	vanRA	100	231	3e-135	100	vanRA, also known as vanR, is a vanR variant found in the vanA gene cluster
Enterococcus faecium E0164	Chicken GI	ARO:3002819	msrC	94.92	492	0	100	msrC is a chromosomal-encoded ABC-efflux pump expressed in Enterococcus faecium that confers resistance to erythromycin and other macrolide and streptogramin B antibiotics.
Enterococcus faecium E0164	Chicken GI	ARO:3002556	AAC(6')-Ii	99.45	182	2e-105	100	AAC(6')-Ii is a chromosomal-encoded aminoglycoside acetyltransferase in Enterococcus spp.
Enterococcus faecium E0164	Chicken GI	ARO:3000186	tetM	90.45	639	0	100	TetM is a ribosomal protection protein that confers tetracycline resistance. It is found on transposable DNA elements and its horizontal transfer between bacterial species has been documented.
Enterococcus faecium E0164	Chicken GI	ARO:3000010	vanA	100	343	0	100	VanA is a D-Ala-D-Ala ligase homolog that synthesizes D-Ala-D-Lac, an alternative substrate for peptidoglycan synthesis that reduces vancomycin binding affinity. It has been isolated from VREs. It is associated with both vancomycin and teicoplanin resistance.
Enterococcus faecium E0164	Chicken GI	ARO:3002931	vanSA	100	364	0	94.7917	vanSA, also known as vanS, is a vanS variant found in the vanA gene cluster
Enterococcus faecium E0164	Chicken GI	ARO:3002875	dfrE	85.62	153	8e-78	93.2927	dfrE is a chromosome-encoded dihydrofolate reductase found in Enterococcus faecalis
Enterococcus faecium VAN 219	Chicken GI	ARO:3000776	adeC	99.32	584	0	100	AdeC is the outer membrane factor of the AdeABC multidrug efflux complex. It can be replaced by other outer membrane channels, and is not essential for antibiotic resistance.
Enterococcus faecium VAN 219	Chicken GI	ARO:3003954	efmA	100	428	0	100	efmA is an MFS transporter permease in E. faecium.
Enterococcus faecium VAN 219	Chicken GI	ARO:3002962	vanZA	100	161	2e-78	100	vanZA, also known as vanZ, is a vanZ variant found in the vanA gene cluster
Enterococcus faecium VAN 219	Chicken GI	ARO:3002955	vanYA	100	303	3e-172	100	vanYA, also known as vanY, is a vanY variant found in the vanA gene cluster
Enterococcus faecium VAN 219	Chicken GI	ARO:3002949	vanXA	100	202	4e-112	100	vanXA, also known as vanX, is a vanX variant found in the vanA gene cluster
Enterococcus faecium VAN 219	Chicken GI	ARO:3002942	vanHA	100	322	0	100	vanHA, also known as vanH, is a vanH variant in the vanA gene cluster
Enterococcus faecium VAN 219	Chicken GI	ARO:3002919	vanRA	100	231	3e-135	100	vanRA, also known as vanR, is a vanR variant found in the vanA gene cluster
Enterococcus faecium VAN 219	Chicken GI	ARO:3002819	msrC	95.12	492	0	100	msrC is a chromosomal-encoded ABC-efflux pump expressed in Enterococcus faecium that confers resistance to erythromycin and other macrolide and streptogramin B antibiotics.
Enterococcus faecium VAN 219	Chicken GI	ARO:3002556	AAC(6')-Ii	98.9	182	7e-105	100	AAC(6')-Ii is a chromosomal-encoded aminoglycoside acetyltransferase in Enterococcus spp.
Enterococcus faecium VAN 219	Chicken GI	ARO:3000010	vanA	100	343	0	100	VanA is a D-Ala-D-Ala ligase homolog that synthesizes D-Ala-D-Lac, an alternative substrate for peptidoglycan synthesis that reduces vancomycin binding affinity. It has been isolated from VREs. It is associated with both vancomycin and teicoplanin resistance.
Enterococcus faecium VAN 219	Chicken GI	ARO:3002931	vanSA	100	364	0	94.7917	vanSA, also known as vanS, is a vanS variant found in the vanA gene cluster
Enterococcus faecium VAN 219	Chicken GI	ARO:3002875	dfrE	85.62	153	8e-78	93.2927	dfrE is a chromosome-encoded dihydrofolate reductase found in Enterococcus faecalis
Enterococcus faecium VAN 222	Chicken GI	ARO:3000776	adeC	99.32	584	0	100	AdeC is the outer membrane factor of the AdeABC multidrug efflux complex. It can be replaced by other outer membrane channels, and is not essential for antibiotic resistance.
Enterococcus faecium VAN 222	Chicken GI	ARO:3003954	efmA	100	428	0	100	efmA is an MFS transporter permease in E. faecium.
Enterococcus faecium VAN 222	Chicken GI	ARO:3002962	vanZA	100	161	2e-78	100	vanZA, also known as vanZ, is a vanZ variant found in the vanA gene cluster
Enterococcus faecium VAN 222	Chicken GI	ARO:3002955	vanYA	100	303	3e-172	100	vanYA, also known as vanY, is a vanY variant found in the vanA gene cluster
Enterococcus faecium VAN 222	Chicken GI	ARO:3002949	vanXA	100	202	4e-112	100	vanXA, also known as vanX, is a vanX variant found in the vanA gene cluster
Enterococcus faecium VAN 222	Chicken GI	ARO:3002942	vanHA	100	322	0	100	vanHA, also known as vanH, is a vanH variant in the vanA gene cluster
Enterococcus faecium VAN 222	Chicken GI	ARO:3002919	vanRA	100	231	3e-135	100	vanRA, also known as vanR, is a vanR variant found in the vanA gene cluster
Enterococcus faecium VAN 222	Chicken GI	ARO:3002819	msrC	95.12	492	0	100	msrC is a chromosomal-encoded ABC-efflux pump expressed in Enterococcus faecium that confers resistance to erythromycin and other macrolide and streptogramin B antibiotics.
Enterococcus faecium VAN 222	Chicken GI	ARO:3002556	AAC(6')-Ii	98.9	182	7e-105	100	AAC(6')-Ii is a chromosomal-encoded aminoglycoside acetyltransferase in Enterococcus spp.
Enterococcus faecium VAN 222	Chicken GI	ARO:3002931	vanSA	100	364	0	94.7917	vanSA, also known as vanS, is a vanS variant found in the vanA gene cluster
Enterococcus faecium VAN 222	Chicken GI	ARO:3002875	dfrE	85.62	153	8e-78	93.2927	dfrE is a chromosome-encoded dihydrofolate reductase found in Enterococcus faecalis
Enterococcus faecium VAN 222	Chicken GI	ARO:3000010	vanA	100	309	0	90.0875	VanA is a D-Ala-D-Ala ligase homolog that synthesizes D-Ala-D-Lac, an alternative substrate for peptidoglycan synthesis that reduces vancomycin binding affinity. It has been isolated from VREs. It is associated with both vancomycin and teicoplanin resistance.
Enterococcus faecium VAN 332	Chicken GI	ARO:3000776	adeC	99.49	584	0	100	AdeC is the outer membrane factor of the AdeABC multidrug efflux complex. It can be replaced by other outer membrane channels, and is not essential for antibiotic resistance.
Enterococcus faecium VAN 332	Chicken GI	ARO:3003954	efmA	100	428	0	100	efmA is an MFS transporter permease in E. faecium.
Enterococcus faecium VAN 332	Chicken GI	ARO:3002962	vanZA	100	161	2e-78	100	vanZA, also known as vanZ, is a vanZ variant found in the vanA gene cluster
Enterococcus faecium VAN 332	Chicken GI	ARO:3002955	vanYA	100	303	3e-172	100	vanYA, also known as vanY, is a vanY variant found in the vanA gene cluster
Enterococcus faecium VAN 332	Chicken GI	ARO:3002949	vanXA	100	202	4e-112	100	vanXA, also known as vanX, is a vanX variant found in the vanA gene cluster
Enterococcus faecium VAN 332	Chicken GI	ARO:3002942	vanHA	100	322	0	100	vanHA, also known as vanH, is a vanH variant in the vanA gene cluster
Enterococcus faecium VAN 332	Chicken GI	ARO:3002919	vanRA	100	231	3e-135	100	vanRA, also known as vanR, is a vanR variant found in the vanA gene cluster
Enterococcus faecium VAN 332	Chicken GI	ARO:3002819	msrC	94.92	492	0	100	msrC is a chromosomal-encoded ABC-efflux pump expressed in Enterococcus faecium that confers resistance to erythromycin and other macrolide and streptogramin B antibiotics.
Enterococcus faecium VAN 332	Chicken GI	ARO:3002556	AAC(6')-Ii	98.9	182	2e-104	100	AAC(6')-Ii is a chromosomal-encoded aminoglycoside acetyltransferase in Enterococcus spp.
Enterococcus faecium VAN 332	Chicken GI	ARO:3002931	vanSA	100	364	0	94.7917	vanSA, also known as vanS, is a vanS variant found in the vanA gene cluster
Enterococcus faecium VAN 332	Chicken GI	ARO:3002875	dfrE	85.62	153	7e-78	93.2927	dfrE is a chromosome-encoded dihydrofolate reductase found in Enterococcus faecalis
Enterococcus faecium VAN 335	Chicken GI	ARO:3000776	adeC	99.83	584	0	100	AdeC is the outer membrane factor of the AdeABC multidrug efflux complex. It can be replaced by other outer membrane channels, and is not essential for antibiotic resistance.
Enterococcus faecium VAN 335	Chicken GI	ARO:3003954	efmA	100	428	0	100	efmA is an MFS transporter permease in E. faecium.
Enterococcus faecium VAN 335	Chicken GI	ARO:3002962	vanZA	100	161	2e-78	100	vanZA, also known as vanZ, is a vanZ variant found in the vanA gene cluster
Enterococcus faecium VAN 335	Chicken GI	ARO:3002955	vanYA	100	303	3e-172	100	vanYA, also known as vanY, is a vanY variant found in the vanA gene cluster
Enterococcus faecium VAN 335	Chicken GI	ARO:3002949	vanXA	100	202	4e-112	100	vanXA, also known as vanX, is a vanX variant found in the vanA gene cluster
Enterococcus faecium VAN 335	Chicken GI	ARO:3002942	vanHA	100	322	0	100	vanHA, also known as vanH, is a vanH variant in the vanA gene cluster
Enterococcus faecium VAN 335	Chicken GI	ARO:3002919	vanRA	100	231	3e-135	100	vanRA, also known as vanR, is a vanR variant found in the vanA gene cluster
Enterococcus faecium VAN 335	Chicken GI	ARO:3002556	AAC(6')-Ii	99.45	182	2e-105	100	AAC(6')-Ii is a chromosomal-encoded aminoglycoside acetyltransferase in Enterococcus spp.
Enterococcus faecium VAN 335	Chicken GI	ARO:3000010	vanA	100	343	0	100	VanA is a D-Ala-D-Ala ligase homolog that synthesizes D-Ala-D-Lac, an alternative substrate for peptidoglycan synthesis that reduces vancomycin binding affinity. It has been isolated from VREs. It is associated with both vancomycin and teicoplanin resistance.
Enterococcus faecium VAN 335	Chicken GI	ARO:3000375	ErmB	100	245	8e-143	98.7903	ErmB confers the MLSb phenotype. Similar to ErmC, expression of ErmB is inducible by erythromycin. The leader peptide causes attenuation of the mRNA and stabilizes the structure preventing further translation. When erythromycin is present, it binds the leader peptide causing a change in conformation allowing for the expression of ErmB.
Enterococcus faecium VAN 335	Chicken GI	ARO:3002931	vanSA	100	364	0	94.7917	vanSA, also known as vanS, is a vanS variant found in the vanA gene cluster
Enterococcus faecium VAN 335	Chicken GI	ARO:3002875	dfrE	85.62	153	8e-78	93.2927	dfrE is a chromosome-encoded dihydrofolate reductase found in Enterococcus faecalis
Enterococcus faecium VAN 342	Chicken GI	ARO:3000776	adeC	99.83	584	0	100	AdeC is the outer membrane factor of the AdeABC multidrug efflux complex. It can be replaced by other outer membrane channels, and is not essential for antibiotic resistance.
Enterococcus faecium VAN 342	Chicken GI	ARO:3003954	efmA	100	428	0	100	efmA is an MFS transporter permease in E. faecium.
Enterococcus faecium VAN 342	Chicken GI	ARO:3002962	vanZA	100	161	2e-78	100	vanZA, also known as vanZ, is a vanZ variant found in the vanA gene cluster
Enterococcus faecium VAN 342	Chicken GI	ARO:3002955	vanYA	100	303	3e-172	100	vanYA, also known as vanY, is a vanY variant found in the vanA gene cluster
Enterococcus faecium VAN 342	Chicken GI	ARO:3002949	vanXA	100	202	4e-112	100	vanXA, also known as vanX, is a vanX variant found in the vanA gene cluster
Enterococcus faecium VAN 342	Chicken GI	ARO:3002942	vanHA	100	322	0	100	vanHA, also known as vanH, is a vanH variant in the vanA gene cluster
Enterococcus faecium VAN 342	Chicken GI	ARO:3002919	vanRA	100	231	3e-135	100	vanRA, also known as vanR, is a vanR variant found in the vanA gene cluster
Enterococcus faecium VAN 342	Chicken GI	ARO:3002819	msrC	95.12	492	0	100	msrC is a chromosomal-encoded ABC-efflux pump expressed in Enterococcus faecium that confers resistance to erythromycin and other macrolide and streptogramin B antibiotics.
Enterococcus faecium VAN 342	Chicken GI	ARO:3002556	AAC(6')-Ii	99.45	182	2e-105	100	AAC(6')-Ii is a chromosomal-encoded aminoglycoside acetyltransferase in Enterococcus spp.
Enterococcus faecium VAN 342	Chicken GI	ARO:3000186	tetM	91.86	639	0	100	TetM is a ribosomal protection protein that confers tetracycline resistance. It is found on transposable DNA elements and its horizontal transfer between bacterial species has been documented.
Enterococcus faecium VAN 342	Chicken GI	ARO:3000375	ErmB	100	245	1e-142	98.7903	ErmB confers the MLSb phenotype. Similar to ErmC, expression of ErmB is inducible by erythromycin. The leader peptide causes attenuation of the mRNA and stabilizes the structure preventing further translation. When erythromycin is present, it binds the leader peptide causing a change in conformation allowing for the expression of ErmB.
Enterococcus faecium VAN 342	Chicken GI	ARO:3002931	vanSA	100	364	0	94.7917	vanSA, also known as vanS, is a vanS variant found in the vanA gene cluster
Enterococcus faecium VAN 342	Chicken GI	ARO:3002875	dfrE	85.62	153	7e-78	93.2927	dfrE is a chromosome-encoded dihydrofolate reductase found in Enterococcus faecalis
Enterococcus faecium VAN 345	Chicken GI	ARO:3000776	adeC	99.49	584	0	100	AdeC is the outer membrane factor of the AdeABC multidrug efflux complex. It can be replaced by other outer membrane channels, and is not essential for antibiotic resistance.
Enterococcus faecium VAN 345	Chicken GI	ARO:3003954	efmA	100	428	0	100	efmA is an MFS transporter permease in E. faecium.
Enterococcus faecium VAN 345	Chicken GI	ARO:3002962	vanZA	100	161	2e-78	100	vanZA, also known as vanZ, is a vanZ variant found in the vanA gene cluster
Enterococcus faecium VAN 345	Chicken GI	ARO:3002955	vanYA	100	303	3e-172	100	vanYA, also known as vanY, is a vanY variant found in the vanA gene cluster
Enterococcus faecium VAN 345	Chicken GI	ARO:3002949	vanXA	100	202	4e-112	100	vanXA, also known as vanX, is a vanX variant found in the vanA gene cluster
Enterococcus faecium VAN 345	Chicken GI	ARO:3002942	vanHA	100	322	0	100	vanHA, also known as vanH, is a vanH variant in the vanA gene cluster
Enterococcus faecium VAN 345	Chicken GI	ARO:3002919	vanRA	100	231	3e-135	100	vanRA, also known as vanR, is a vanR variant found in the vanA gene cluster
Enterococcus faecium VAN 345	Chicken GI	ARO:3002819	msrC	94.92	492	0	100	msrC is a chromosomal-encoded ABC-efflux pump expressed in Enterococcus faecium that confers resistance to erythromycin and other macrolide and streptogramin B antibiotics.
Enterococcus faecium VAN 345	Chicken GI	ARO:3002556	AAC(6')-Ii	98.9	182	2e-104	100	AAC(6')-Ii is a chromosomal-encoded aminoglycoside acetyltransferase in Enterococcus spp.
Enterococcus faecium VAN 345	Chicken GI	ARO:3002931	vanSA	100	364	0	94.7917	vanSA, also known as vanS, is a vanS variant found in the vanA gene cluster
Enterococcus faecium VAN 345	Chicken GI	ARO:3002875	dfrE	85.62	153	7e-78	93.2927	dfrE is a chromosome-encoded dihydrofolate reductase found in Enterococcus faecalis
Enterococcus faecium DM34-3	Dairy	ARO:3000776	adeC	99.83	584	0	100	AdeC is the outer membrane factor of the AdeABC multidrug efflux complex. It can be replaced by other outer membrane channels, and is not essential for antibiotic resistance.
Enterococcus faecium DM34-3	Dairy	ARO:3002819	msrC	94.92	492	0	100	msrC is a chromosomal-encoded ABC-efflux pump expressed in Enterococcus faecium that confers resistance to erythromycin and other macrolide and streptogramin B antibiotics.
Enterococcus faecium DM34-3	Dairy	ARO:3002556	AAC(6')-Ii	99.45	182	2e-105	100	AAC(6')-Ii is a chromosomal-encoded aminoglycoside acetyltransferase in Enterococcus spp.
Enterococcus faecium DM34-3	Dairy	ARO:3002875	dfrE	85.62	153	8e-78	93.2927	dfrE is a chromosome-encoded dihydrofolate reductase found in Enterococcus faecalis
Enterococcus faecium DM4-2	Dairy	ARO:3000776	adeC	99.66	589	0	100	AdeC is the outer membrane factor of the AdeABC multidrug efflux complex. It can be replaced by other outer membrane channels, and is not essential for antibiotic resistance.
Enterococcus faecium DM4-2	Dairy	ARO:3002819	msrC	94.92	492	0	100	msrC is a chromosomal-encoded ABC-efflux pump expressed in Enterococcus faecium that confers resistance to erythromycin and other macrolide and streptogramin B antibiotics.
Enterococcus faecium DM4-2	Dairy	ARO:3002556	AAC(6')-Ii	99.45	182	2e-105	100	AAC(6')-Ii is a chromosomal-encoded aminoglycoside acetyltransferase in Enterococcus spp.
Enterococcus faecium DM4-2	Dairy	ARO:3002875	dfrE	85.62	153	6e-78	93.2927	dfrE is a chromosome-encoded dihydrofolate reductase found in Enterococcus faecalis
Enterococcus faecium E1604	Dairy	ARO:3000776	adeC	94.96	575	0	100	AdeC is the outer membrane factor of the AdeABC multidrug efflux complex. It can be replaced by other outer membrane channels, and is not essential for antibiotic resistance.
Enterococcus faecium E1604	Dairy	ARO:3003954	efmA	100	428	0	100	efmA is an MFS transporter permease in E. faecium.
Enterococcus faecium E1604	Dairy	ARO:3002819	msrC	97.15	492	0	100	msrC is a chromosomal-encoded ABC-efflux pump expressed in Enterococcus faecium that confers resistance to erythromycin and other macrolide and streptogramin B antibiotics.
Enterococcus faecium E1604	Dairy	ARO:3002556	AAC(6')-Ii	98.9	182	9e-105	100	AAC(6')-Ii is a chromosomal-encoded aminoglycoside acetyltransferase in Enterococcus spp.
Enterococcus faecium E1604	Dairy	ARO:3002875	dfrE	86.93	153	5e-79	93.2927	dfrE is a chromosome-encoded dihydrofolate reductase found in Enterococcus faecalis
Enterococcus faecium ELS7-2	Dairy	ARO:3000776	adeC	99.83	584	0	100	AdeC is the outer membrane factor of the AdeABC multidrug efflux complex. It can be replaced by other outer membrane channels, and is not essential for antibiotic resistance.
Enterococcus faecium ELS7-2	Dairy	ARO:3002819	msrC	94.92	492	0	100	msrC is a chromosomal-encoded ABC-efflux pump expressed in Enterococcus faecium that confers resistance to erythromycin and other macrolide and streptogramin B antibiotics.
Enterococcus faecium ELS7-2	Dairy	ARO:3002556	AAC(6')-Ii	99.41	170	7e-98	93.4066	AAC(6')-Ii is a chromosomal-encoded aminoglycoside acetyltransferase in Enterococcus spp.
Enterococcus faecium ELS7-2	Dairy	ARO:3002875	dfrE	85.62	153	8e-78	93.2927	dfrE is a chromosome-encoded dihydrofolate reductase found in Enterococcus faecalis
Enterococcus faecium ELSA14-1	Dairy	ARO:3000776	adeC	99.83	584	0	100	AdeC is the outer membrane factor of the AdeABC multidrug efflux complex. It can be replaced by other outer membrane channels, and is not essential for antibiotic resistance.
Enterococcus faecium ELSA14-1	Dairy	ARO:3002819	msrC	94.92	492	0	100	msrC is a chromosomal-encoded ABC-efflux pump expressed in Enterococcus faecium that confers resistance to erythromycin and other macrolide and streptogramin B antibiotics.
Enterococcus faecium ELSA14-1	Dairy	ARO:3002556	AAC(6')-Ii	99.45	182	2e-105	100	AAC(6')-Ii is a chromosomal-encoded aminoglycoside acetyltransferase in Enterococcus spp.
Enterococcus faecium ELSA14-1	Dairy	ARO:3002875	dfrE	85.62	153	6e-78	93.2927	dfrE is a chromosome-encoded dihydrofolate reductase found in Enterococcus faecalis
Enterococcus faecium ELSA32-1	Dairy	ARO:3000776	adeC	99.66	589	0	100	AdeC is the outer membrane factor of the AdeABC multidrug efflux complex. It can be replaced by other outer membrane channels, and is not essential for antibiotic resistance.
Enterococcus faecium ELSA32-1	Dairy	ARO:3002819	msrC	94.92	492	0	100	msrC is a chromosomal-encoded ABC-efflux pump expressed in Enterococcus faecium that confers resistance to erythromycin and other macrolide and streptogramin B antibiotics.
Enterococcus faecium ELSA32-1	Dairy	ARO:3002556	AAC(6')-Ii	99.45	182	2e-105	100	AAC(6')-Ii is a chromosomal-encoded aminoglycoside acetyltransferase in Enterococcus spp.
Enterococcus faecium ELSA32-1	Dairy	ARO:3002875	dfrE	85.62	153	8e-78	93.2927	dfrE is a chromosome-encoded dihydrofolate reductase found in Enterococcus faecalis
Enterococcus faecium ELSA32-2	Dairy	ARO:3000776	adeC	99.66	589	0	100	AdeC is the outer membrane factor of the AdeABC multidrug efflux complex. It can be replaced by other outer membrane channels, and is not essential for antibiotic resistance.
Enterococcus faecium ELSA32-2	Dairy	ARO:3002819	msrC	94.92	492	0	100	msrC is a chromosomal-encoded ABC-efflux pump expressed in Enterococcus faecium that confers resistance to erythromycin and other macrolide and streptogramin B antibiotics.
Enterococcus faecium ELSA32-2	Dairy	ARO:3002556	AAC(6')-Ii	99.45	182	2e-105	100	AAC(6')-Ii is a chromosomal-encoded aminoglycoside acetyltransferase in Enterococcus spp.
Enterococcus faecium ELSA32-2	Dairy	ARO:3002875	dfrE	85.62	153	8e-78	93.2927	dfrE is a chromosome-encoded dihydrofolate reductase found in Enterococcus faecalis
Enterococcus faecium G67-2	Dairy	ARO:3000776	adeC	95.3	575	0	100	AdeC is the outer membrane factor of the AdeABC multidrug efflux complex. It can be replaced by other outer membrane channels, and is not essential for antibiotic resistance.
Enterococcus faecium G67-2	Dairy	ARO:3002819	msrC	96.34	492	0	100	msrC is a chromosomal-encoded ABC-efflux pump expressed in Enterococcus faecium that confers resistance to erythromycin and other macrolide and streptogramin B antibiotics.
Enterococcus faecium G67-2	Dairy	ARO:3002556	AAC(6')-Ii	99.41	170	7e-98	93.4066	AAC(6')-Ii is a chromosomal-encoded aminoglycoside acetyltransferase in Enterococcus spp.
Enterococcus faecium G67-2	Dairy	ARO:3002875	dfrE	86.93	153	4e-79	93.2927	dfrE is a chromosome-encoded dihydrofolate reductase found in Enterococcus faecalis
Enterococcus faecium GL1	Dairy	ARO:3000776	adeC	99.83	584	0	100	AdeC is the outer membrane factor of the AdeABC multidrug efflux complex. It can be replaced by other outer membrane channels, and is not essential for antibiotic resistance.
Enterococcus faecium GL1	Dairy	ARO:3003954	efmA	100	428	0	100	efmA is an MFS transporter permease in E. faecium.
Enterococcus faecium GL1	Dairy	ARO:3002819	msrC	95.12	492	0	100	msrC is a chromosomal-encoded ABC-efflux pump expressed in Enterococcus faecium that confers resistance to erythromycin and other macrolide and streptogramin B antibiotics.
Enterococcus faecium GL1	Dairy	ARO:3002556	AAC(6')-Ii	99.45	182	2e-105	100	AAC(6')-Ii is a chromosomal-encoded aminoglycoside acetyltransferase in Enterococcus spp.
Enterococcus faecium GL1	Dairy	ARO:3002875	dfrE	85.62	153	7e-78	93.2927	dfrE is a chromosome-encoded dihydrofolate reductase found in Enterococcus faecalis
Enterococcus faecium GM70	Dairy	ARO:3000776	adeC	99.66	584	0	100	AdeC is the outer membrane factor of the AdeABC multidrug efflux complex. It can be replaced by other outer membrane channels, and is not essential for antibiotic resistance.
Enterococcus faecium GM70	Dairy	ARO:3002819	msrC	94.92	492	0	100	msrC is a chromosomal-encoded ABC-efflux pump expressed in Enterococcus faecium that confers resistance to erythromycin and other macrolide and streptogramin B antibiotics.
Enterococcus faecium GM70	Dairy	ARO:3002556	AAC(6')-Ii	98.9	182	2e-104	100	AAC(6')-Ii is a chromosomal-encoded aminoglycoside acetyltransferase in Enterococcus spp.
Enterococcus faecium GM70	Dairy	ARO:3002875	dfrE	85.62	153	8e-78	93.2927	dfrE is a chromosome-encoded dihydrofolate reductase found in Enterococcus faecalis
Enterococcus faecium GM75	Dairy	ARO:3000776	adeC	94.96	575	0	100	AdeC is the outer membrane factor of the AdeABC multidrug efflux complex. It can be replaced by other outer membrane channels, and is not essential for antibiotic resistance.
Enterococcus faecium GM75	Dairy	ARO:3003954	efmA	100	428	0	100	efmA is an MFS transporter permease in E. faecium.
Enterococcus faecium GM75	Dairy	ARO:3002819	msrC	96.95	492	0	100	msrC is a chromosomal-encoded ABC-efflux pump expressed in Enterococcus faecium that confers resistance to erythromycin and other macrolide and streptogramin B antibiotics.
Enterococcus faecium GM75	Dairy	ARO:3002556	AAC(6')-Ii	98.9	182	9e-105	100	AAC(6')-Ii is a chromosomal-encoded aminoglycoside acetyltransferase in Enterococcus spp.
Enterococcus faecium GM75	Dairy	ARO:3002875	dfrE	86.93	153	5e-79	93.2927	dfrE is a chromosome-encoded dihydrofolate reductase found in Enterococcus faecalis
Enterococcus faecium IQ110	Dairy	ARO:3000776	adeC	99.83	584	0	100	AdeC is the outer membrane factor of the AdeABC multidrug efflux complex. It can be replaced by other outer membrane channels, and is not essential for antibiotic resistance.
Enterococcus faecium IQ110	Dairy	ARO:3003954	efmA	100	428	0	100	efmA is an MFS transporter permease in E. faecium.
Enterococcus faecium IQ110	Dairy	ARO:3002819	msrC	94.72	492	0	100	msrC is a chromosomal-encoded ABC-efflux pump expressed in Enterococcus faecium that confers resistance to erythromycin and other macrolide and streptogramin B antibiotics.
Enterococcus faecium IQ110	Dairy	ARO:3002556	AAC(6')-Ii	99.45	182	2e-105	100	AAC(6')-Ii is a chromosomal-encoded aminoglycoside acetyltransferase in Enterococcus spp.
Enterococcus faecium IQ110	Dairy	ARO:3002875	dfrE	85.62	153	7e-78	93.2927	dfrE is a chromosome-encoded dihydrofolate reductase found in Enterococcus faecalis
Enterococcus faecium NM29-3	Dairy	ARO:3000776	adeC	95.13	575	0	100	AdeC is the outer membrane factor of the AdeABC multidrug efflux complex. It can be replaced by other outer membrane channels, and is not essential for antibiotic resistance.
Enterococcus faecium NM29-3	Dairy	ARO:3003954	efmA	100	428	0	100	efmA is an MFS transporter permease in E. faecium.
Enterococcus faecium NM29-3	Dairy	ARO:3002819	msrC	97.15	492	0	100	msrC is a chromosomal-encoded ABC-efflux pump expressed in Enterococcus faecium that confers resistance to erythromycin and other macrolide and streptogramin B antibiotics.
Enterococcus faecium NM29-3	Dairy	ARO:3002556	AAC(6')-Ii	98.9	182	9e-105	100	AAC(6')-Ii is a chromosomal-encoded aminoglycoside acetyltransferase in Enterococcus spp.
Enterococcus faecium NM29-3	Dairy	ARO:3000186	tetM	90.45	639	0	100	TetM is a ribosomal protection protein that confers tetracycline resistance. It is found on transposable DNA elements and its horizontal transfer between bacterial species has been documented.
Enterococcus faecium NM29-3	Dairy	ARO:3002875	dfrE	86.93	153	4e-79	93.2927	dfrE is a chromosome-encoded dihydrofolate reductase found in Enterococcus faecalis
Enterococcus faecium NM30-4	Dairy	ARO:3000776	adeC	94.83	580	0	100	AdeC is the outer membrane factor of the AdeABC multidrug efflux complex. It can be replaced by other outer membrane channels, and is not essential for antibiotic resistance.
Enterococcus faecium NM30-4	Dairy	ARO:3003954	efmA	100	428	0	100	efmA is an MFS transporter permease in E. faecium.
Enterococcus faecium NM30-4	Dairy	ARO:3002819	msrC	97.15	492	0	100	msrC is a chromosomal-encoded ABC-efflux pump expressed in Enterococcus faecium that confers resistance to erythromycin and other macrolide and streptogramin B antibiotics.
Enterococcus faecium NM30-4	Dairy	ARO:3002556	AAC(6')-Ii	98.9	182	9e-105	100	AAC(6')-Ii is a chromosomal-encoded aminoglycoside acetyltransferase in Enterococcus spp.
Enterococcus faecium NM30-4	Dairy	ARO:3002875	dfrE	86.93	153	4e-79	93.2927	dfrE is a chromosome-encoded dihydrofolate reductase found in Enterococcus faecalis
Enterococcus faecium NM31-5	Dairy	ARO:3000776	adeC	95.13	575	0	100	AdeC is the outer membrane factor of the AdeABC multidrug efflux complex. It can be replaced by other outer membrane channels, and is not essential for antibiotic resistance.
Enterococcus faecium NM31-5	Dairy	ARO:3002819	msrC	96.95	492	0	100	msrC is a chromosomal-encoded ABC-efflux pump expressed in Enterococcus faecium that confers resistance to erythromycin and other macrolide and streptogramin B antibiotics.
Enterococcus faecium NM31-5	Dairy	ARO:3002556	AAC(6')-Ii	98.35	182	6e-104	100	AAC(6')-Ii is a chromosomal-encoded aminoglycoside acetyltransferase in Enterococcus spp.
Enterococcus faecium NM31-5	Dairy	ARO:3002875	dfrE	86.93	153	5e-79	93.2927	dfrE is a chromosome-encoded dihydrofolate reductase found in Enterococcus faecalis
Enterococcus faecium NRRL B-2354	Dairy	ARO:3000776	adeC	99.83	584	0	100	AdeC is the outer membrane factor of the AdeABC multidrug efflux complex. It can be replaced by other outer membrane channels, and is not essential for antibiotic resistance.
Enterococcus faecium NRRL B-2354	Dairy	ARO:3003954	efmA	100	428	0	100	efmA is an MFS transporter permease in E. faecium.
Enterococcus faecium NRRL B-2354	Dairy	ARO:3002819	msrC	95.12	492	0	100	msrC is a chromosomal-encoded ABC-efflux pump expressed in Enterococcus faecium that confers resistance to erythromycin and other macrolide and streptogramin B antibiotics.
Enterococcus faecium NRRL B-2354	Dairy	ARO:3002556	AAC(6')-Ii	99.45	182	2e-105	100	AAC(6')-Ii is a chromosomal-encoded aminoglycoside acetyltransferase in Enterococcus spp.
Enterococcus faecium NRRL B-2354	Dairy	ARO:3002875	dfrE	85.62	153	7e-78	93.2927	dfrE is a chromosome-encoded dihydrofolate reductase found in Enterococcus faecalis
Enterococcus faecium Ru26-1	Dairy	ARO:3000776	adeC	99.66	589	0	100	AdeC is the outer membrane factor of the AdeABC multidrug efflux complex. It can be replaced by other outer membrane channels, and is not essential for antibiotic resistance.
Enterococcus faecium Ru26-1	Dairy	ARO:3002819	msrC	94.92	492	0	100	msrC is a chromosomal-encoded ABC-efflux pump expressed in Enterococcus faecium that confers resistance to erythromycin and other macrolide and streptogramin B antibiotics.
Enterococcus faecium Ru26-1	Dairy	ARO:3002556	AAC(6')-Ii	99.45	182	2e-105	100	AAC(6')-Ii is a chromosomal-encoded aminoglycoside acetyltransferase in Enterococcus spp.
Enterococcus faecium Ru26-1	Dairy	ARO:3002875	dfrE	85.62	153	8e-78	93.2927	dfrE is a chromosome-encoded dihydrofolate reductase found in Enterococcus faecalis
Enterococcus faecium Ru26-2	Dairy	ARO:3000776	adeC	99.83	584	0	100	AdeC is the outer membrane factor of the AdeABC multidrug efflux complex. It can be replaced by other outer membrane channels, and is not essential for antibiotic resistance.
Enterococcus faecium Ru26-2	Dairy	ARO:3002819	msrC	94.92	492	0	100	msrC is a chromosomal-encoded ABC-efflux pump expressed in Enterococcus faecium that confers resistance to erythromycin and other macrolide and streptogramin B antibiotics.
Enterococcus faecium Ru26-2	Dairy	ARO:3002556	AAC(6')-Ii	99.45	182	2e-105	100	AAC(6')-Ii is a chromosomal-encoded aminoglycoside acetyltransferase in Enterococcus spp.
Enterococcus faecium Ru26-2	Dairy	ARO:3002875	dfrE	85.62	153	8e-78	93.2927	dfrE is a chromosome-encoded dihydrofolate reductase found in Enterococcus faecalis
Enterococcus faecium Ru26-3	Dairy	ARO:3000776	adeC	99.66	584	0	100	AdeC is the outer membrane factor of the AdeABC multidrug efflux complex. It can be replaced by other outer membrane channels, and is not essential for antibiotic resistance.
Enterococcus faecium Ru26-3	Dairy	ARO:3002819	msrC	94.92	492	0	100	msrC is a chromosomal-encoded ABC-efflux pump expressed in Enterococcus faecium that confers resistance to erythromycin and other macrolide and streptogramin B antibiotics.
Enterococcus faecium Ru26-3	Dairy	ARO:3002556	AAC(6')-Ii	99.45	182	2e-105	100	AAC(6')-Ii is a chromosomal-encoded aminoglycoside acetyltransferase in Enterococcus spp.
Enterococcus faecium Ru26-3	Dairy	ARO:3002875	dfrE	85.62	153	8e-78	93.2927	dfrE is a chromosome-encoded dihydrofolate reductase found in Enterococcus faecalis
Enterococcus faecium Ru26-4	Dairy	ARO:3000776	adeC	99.49	589	0	100	AdeC is the outer membrane factor of the AdeABC multidrug efflux complex. It can be replaced by other outer membrane channels, and is not essential for antibiotic resistance.
Enterococcus faecium Ru26-4	Dairy	ARO:3002819	msrC	94.92	492	0	100	msrC is a chromosomal-encoded ABC-efflux pump expressed in Enterococcus faecium that confers resistance to erythromycin and other macrolide and streptogramin B antibiotics.
Enterococcus faecium Ru26-4	Dairy	ARO:3002556	AAC(6')-Ii	99.45	182	2e-105	100	AAC(6')-Ii is a chromosomal-encoded aminoglycoside acetyltransferase in Enterococcus spp.
Enterococcus faecium Ru26-4	Dairy	ARO:3002875	dfrE	85.62	153	8e-78	93.2927	dfrE is a chromosome-encoded dihydrofolate reductase found in Enterococcus faecalis
Enterococcus faecium Ru39-5	Dairy	ARO:3000776	adeC	99.83	584	0	100	AdeC is the outer membrane factor of the AdeABC multidrug efflux complex. It can be replaced by other outer membrane channels, and is not essential for antibiotic resistance.
Enterococcus faecium Ru39-5	Dairy	ARO:3002819	msrC	94.92	492	0	100	msrC is a chromosomal-encoded ABC-efflux pump expressed in Enterococcus faecium that confers resistance to erythromycin and other macrolide and streptogramin B antibiotics.
Enterococcus faecium Ru39-5	Dairy	ARO:3002875	dfrE	85.62	153	8e-78	93.2927	dfrE is a chromosome-encoded dihydrofolate reductase found in Enterococcus faecalis
Enterococcus faecium Ru39-5	Dairy	ARO:3002556	AAC(6')-Ii	99.41	169	3e-97	92.8571	AAC(6')-Ii is a chromosomal-encoded aminoglycoside acetyltransferase in Enterococcus spp.
Enterococcus faecium Ru39-6	Dairy	ARO:3000776	adeC	99.83	584	0	100	AdeC is the outer membrane factor of the AdeABC multidrug efflux complex. It can be replaced by other outer membrane channels, and is not essential for antibiotic resistance.
Enterococcus faecium Ru39-6	Dairy	ARO:3002819	msrC	94.92	492	0	100	msrC is a chromosomal-encoded ABC-efflux pump expressed in Enterococcus faecium that confers resistance to erythromycin and other macrolide and streptogramin B antibiotics.
Enterococcus faecium Ru39-6	Dairy	ARO:3002556	AAC(6')-Ii	99.45	182	2e-105	100	AAC(6')-Ii is a chromosomal-encoded aminoglycoside acetyltransferase in Enterococcus spp.
Enterococcus faecium S10-4	Dairy	ARO:3000776	adeC	95.3	575	0	100	AdeC is the outer membrane factor of the AdeABC multidrug efflux complex. It can be replaced by other outer membrane channels, and is not essential for antibiotic resistance.
Enterococcus faecium S10-4	Dairy	ARO:3002819	msrC	96.34	492	0	100	msrC is a chromosomal-encoded ABC-efflux pump expressed in Enterococcus faecium that confers resistance to erythromycin and other macrolide and streptogramin B antibiotics.
Enterococcus faecium S10-4	Dairy	ARO:3002556	AAC(6')-Ii	98.9	182	3e-104	100	AAC(6')-Ii is a chromosomal-encoded aminoglycoside acetyltransferase in Enterococcus spp.
Enterococcus faecium S10-4	Dairy	ARO:3002875	dfrE	86.93	153	5e-79	93.2927	dfrE is a chromosome-encoded dihydrofolate reductase found in Enterococcus faecalis
Enterococcus faecium Tb32-6	Dairy	ARO:3000776	adeC	95.3	575	0	100	AdeC is the outer membrane factor of the AdeABC multidrug efflux complex. It can be replaced by other outer membrane channels, and is not essential for antibiotic resistance.
Enterococcus faecium Tb32-6	Dairy	ARO:3002819	msrC	94.92	492	0	100	msrC is a chromosomal-encoded ABC-efflux pump expressed in Enterococcus faecium that confers resistance to erythromycin and other macrolide and streptogramin B antibiotics.
Enterococcus faecium Tb32-6	Dairy	ARO:3002556	AAC(6')-Ii	98.82	170	3e-97	93.4066	AAC(6')-Ii is a chromosomal-encoded aminoglycoside acetyltransferase in Enterococcus spp.
Enterococcus faecium Tb32-6	Dairy	ARO:3002875	dfrE	86.93	153	4e-79	93.2927	dfrE is a chromosome-encoded dihydrofolate reductase found in Enterococcus faecalis
Enterococcus faecium Tb36302	Dairy	ARO:3000776	adeC	99.83	584	0	100	AdeC is the outer membrane factor of the AdeABC multidrug efflux complex. It can be replaced by other outer membrane channels, and is not essential for antibiotic resistance.
Enterococcus faecium Tb36302	Dairy	ARO:3002819	msrC	94.92	492	0	100	msrC is a chromosomal-encoded ABC-efflux pump expressed in Enterococcus faecium that confers resistance to erythromycin and other macrolide and streptogramin B antibiotics.
Enterococcus faecium Tb36302	Dairy	ARO:3002556	AAC(6')-Ii	99.45	182	2e-105	100	AAC(6')-Ii is a chromosomal-encoded aminoglycoside acetyltransferase in Enterococcus spp.
Enterococcus faecium Tb36302	Dairy	ARO:3002875	dfrE	85.62	153	8e-78	93.2927	dfrE is a chromosome-encoded dihydrofolate reductase found in Enterococcus faecalis
Enterococcus faecium TW37-3	Dairy	ARO:3000776	adeC	99.83	584	0	100	AdeC is the outer membrane factor of the AdeABC multidrug efflux complex. It can be replaced by other outer membrane channels, and is not essential for antibiotic resistance.
Enterococcus faecium TW37-3	Dairy	ARO:3003954	efmA	100	428	0	100	efmA is an MFS transporter permease in E. faecium.
Enterococcus faecium TW37-3	Dairy	ARO:3002819	msrC	95.12	492	0	100	msrC is a chromosomal-encoded ABC-efflux pump expressed in Enterococcus faecium that confers resistance to erythromycin and other macrolide and streptogramin B antibiotics.
Enterococcus faecium TW37-3	Dairy	ARO:3002556	AAC(6')-Ii	99.45	182	2e-105	100	AAC(6')-Ii is a chromosomal-encoded aminoglycoside acetyltransferase in Enterococcus spp.
Enterococcus faecium TW37-3	Dairy	ARO:3002875	dfrE	85.62	153	7e-78	93.2927	dfrE is a chromosome-encoded dihydrofolate reductase found in Enterococcus faecalis
Enterococcus faecium TW37-4	Dairy	ARO:3000776	adeC	99.83	584	0	100	AdeC is the outer membrane factor of the AdeABC multidrug efflux complex. It can be replaced by other outer membrane channels, and is not essential for antibiotic resistance.
Enterococcus faecium TW37-4	Dairy	ARO:3003954	efmA	100	428	0	100	efmA is an MFS transporter permease in E. faecium.
Enterococcus faecium TW37-4	Dairy	ARO:3002819	msrC	95.12	492	0	100	msrC is a chromosomal-encoded ABC-efflux pump expressed in Enterococcus faecium that confers resistance to erythromycin and other macrolide and streptogramin B antibiotics.
Enterococcus faecium TW37-4	Dairy	ARO:3002556	AAC(6')-Ii	99.45	182	2e-105	100	AAC(6')-Ii is a chromosomal-encoded aminoglycoside acetyltransferase in Enterococcus spp.
Enterococcus faecium TW37-4	Dairy	ARO:3002875	dfrE	85.62	153	7e-78	93.2927	dfrE is a chromosome-encoded dihydrofolate reductase found in Enterococcus faecalis
Enterococcus faecium TW38-3	Dairy	ARO:3000776	adeC	99.66	589	0	100	AdeC is the outer membrane factor of the AdeABC multidrug efflux complex. It can be replaced by other outer membrane channels, and is not essential for antibiotic resistance.
Enterococcus faecium TW38-3	Dairy	ARO:3003954	efmA	100	428	0	100	efmA is an MFS transporter permease in E. faecium.
Enterococcus faecium TW38-3	Dairy	ARO:3002556	AAC(6')-Ii	99.45	182	2e-105	100	AAC(6')-Ii is a chromosomal-encoded aminoglycoside acetyltransferase in Enterococcus spp.
Enterococcus faecium TW38-3	Dairy	ARO:3002875	dfrE	85.62	153	7e-78	93.2927	dfrE is a chromosome-encoded dihydrofolate reductase found in Enterococcus faecalis
Enterococcus faecium TW39-2	Dairy	ARO:3000776	adeC	99.83	584	0	100	AdeC is the outer membrane factor of the AdeABC multidrug efflux complex. It can be replaced by other outer membrane channels, and is not essential for antibiotic resistance.
Enterococcus faecium TW39-2	Dairy	ARO:3003954	efmA	100	428	0	100	efmA is an MFS transporter permease in E. faecium.
Enterococcus faecium TW39-2	Dairy	ARO:3002819	msrC	95.12	492	0	100	msrC is a chromosomal-encoded ABC-efflux pump expressed in Enterococcus faecium that confers resistance to erythromycin and other macrolide and streptogramin B antibiotics.
Enterococcus faecium TW39-2	Dairy	ARO:3002556	AAC(6')-Ii	99.45	182	2e-105	100	AAC(6')-Ii is a chromosomal-encoded aminoglycoside acetyltransferase in Enterococcus spp.
Enterococcus faecium TW39-2	Dairy	ARO:3002875	dfrE	85.62	153	7e-78	93.2927	dfrE is a chromosome-encoded dihydrofolate reductase found in Enterococcus faecalis
Enterococcus faecium TW40-1	Dairy	ARO:3000776	adeC	99.83	584	0	100	AdeC is the outer membrane factor of the AdeABC multidrug efflux complex. It can be replaced by other outer membrane channels, and is not essential for antibiotic resistance.
Enterococcus faecium TW40-1	Dairy	ARO:3003954	efmA	100	428	0	100	efmA is an MFS transporter permease in E. faecium.
Enterococcus faecium TW40-1	Dairy	ARO:3002819	msrC	95.12	492	0	100	msrC is a chromosomal-encoded ABC-efflux pump expressed in Enterococcus faecium that confers resistance to erythromycin and other macrolide and streptogramin B antibiotics.
Enterococcus faecium TW40-1	Dairy	ARO:3002556	AAC(6')-Ii	99.45	182	2e-105	100	AAC(6')-Ii is a chromosomal-encoded aminoglycoside acetyltransferase in Enterococcus spp.
Enterococcus faecium TW40-1	Dairy	ARO:3002875	dfrE	85.62	153	7e-78	93.2927	dfrE is a chromosome-encoded dihydrofolate reductase found in Enterococcus faecalis
Enterococcus faecium TW41-2	Dairy	ARO:3000776	adeC	99.66	589	0	100	AdeC is the outer membrane factor of the AdeABC multidrug efflux complex. It can be replaced by other outer membrane channels, and is not essential for antibiotic resistance.
Enterococcus faecium TW41-2	Dairy	ARO:3003954	efmA	100	428	0	100	efmA is an MFS transporter permease in E. faecium.
Enterococcus faecium TW41-2	Dairy	ARO:3002819	msrC	95.12	492	0	100	msrC is a chromosomal-encoded ABC-efflux pump expressed in Enterococcus faecium that confers resistance to erythromycin and other macrolide and streptogramin B antibiotics.
Enterococcus faecium TW41-2	Dairy	ARO:3002556	AAC(6')-Ii	99.45	182	2e-105	100	AAC(6')-Ii is a chromosomal-encoded aminoglycoside acetyltransferase in Enterococcus spp.
Enterococcus faecium TW41-2	Dairy	ARO:3002875	dfrE	85.62	153	7e-78	93.2927	dfrE is a chromosome-encoded dihydrofolate reductase found in Enterococcus faecalis
Enterococcus faecium TW41-4	Dairy	ARO:3000776	adeC	99.83	584	0	100	AdeC is the outer membrane factor of the AdeABC multidrug efflux complex. It can be replaced by other outer membrane channels, and is not essential for antibiotic resistance.
Enterococcus faecium TW41-4	Dairy	ARO:3003954	efmA	100	428	0	100	efmA is an MFS transporter permease in E. faecium.
Enterococcus faecium TW41-4	Dairy	ARO:3002819	msrC	95.12	492	0	100	msrC is a chromosomal-encoded ABC-efflux pump expressed in Enterococcus faecium that confers resistance to erythromycin and other macrolide and streptogramin B antibiotics.
Enterococcus faecium TW41-4	Dairy	ARO:3002556	AAC(6')-Ii	99.45	182	2e-105	100	AAC(6')-Ii is a chromosomal-encoded aminoglycoside acetyltransferase in Enterococcus spp.
Enterococcus faecium TW41-4	Dairy	ARO:3002875	dfrE	85.62	153	7e-78	93.2927	dfrE is a chromosome-encoded dihydrofolate reductase found in Enterococcus faecalis
Enterococcus faecium TW42-3	Dairy	ARO:3000776	adeC	99.83	584	0	100	AdeC is the outer membrane factor of the AdeABC multidrug efflux complex. It can be replaced by other outer membrane channels, and is not essential for antibiotic resistance.
Enterococcus faecium TW42-3	Dairy	ARO:3003954	efmA	100	428	0	100	efmA is an MFS transporter permease in E. faecium.
Enterococcus faecium TW42-3	Dairy	ARO:3002819	msrC	95.12	492	0	100	msrC is a chromosomal-encoded ABC-efflux pump expressed in Enterococcus faecium that confers resistance to erythromycin and other macrolide and streptogramin B antibiotics.
Enterococcus faecium TW42-3	Dairy	ARO:3002556	AAC(6')-Ii	99.45	182	2e-105	100	AAC(6')-Ii is a chromosomal-encoded aminoglycoside acetyltransferase in Enterococcus spp.
Enterococcus faecium TW42-3	Dairy	ARO:3002875	dfrE	85.62	153	5e-78	93.2927	dfrE is a chromosome-encoded dihydrofolate reductase found in Enterococcus faecalis
Enterococcus faecium TW43-1	Dairy	ARO:3000776	adeC	99.83	584	0	100	AdeC is the outer membrane factor of the AdeABC multidrug efflux complex. It can be replaced by other outer membrane channels, and is not essential for antibiotic resistance.
Enterococcus faecium TW43-1	Dairy	ARO:3003954	efmA	100	428	0	100	efmA is an MFS transporter permease in E. faecium.
Enterococcus faecium TW43-1	Dairy	ARO:3002819	msrC	95.12	492	0	100	msrC is a chromosomal-encoded ABC-efflux pump expressed in Enterococcus faecium that confers resistance to erythromycin and other macrolide and streptogramin B antibiotics.
Enterococcus faecium TW43-1	Dairy	ARO:3002556	AAC(6')-Ii	99.45	182	2e-105	100	AAC(6')-Ii is a chromosomal-encoded aminoglycoside acetyltransferase in Enterococcus spp.
Enterococcus faecium TW43-1	Dairy	ARO:3002875	dfrE	85.62	153	7e-78	93.2927	dfrE is a chromosome-encoded dihydrofolate reductase found in Enterococcus faecalis
Enterococcus faecium TW45-1	Dairy	ARO:3000776	adeC	99.83	584	0	100	AdeC is the outer membrane factor of the AdeABC multidrug efflux complex. It can be replaced by other outer membrane channels, and is not essential for antibiotic resistance.
Enterococcus faecium TW45-1	Dairy	ARO:3003954	efmA	100	428	0	100	efmA is an MFS transporter permease in E. faecium.
Enterococcus faecium TW45-1	Dairy	ARO:3002819	msrC	95.12	492	0	100	msrC is a chromosomal-encoded ABC-efflux pump expressed in Enterococcus faecium that confers resistance to erythromycin and other macrolide and streptogramin B antibiotics.
Enterococcus faecium TW45-1	Dairy	ARO:3002556	AAC(6')-Ii	99.45	182	2e-105	100	AAC(6')-Ii is a chromosomal-encoded aminoglycoside acetyltransferase in Enterococcus spp.
Enterococcus faecium TW45-1	Dairy	ARO:3002875	dfrE	85.62	153	7e-78	93.2927	dfrE is a chromosome-encoded dihydrofolate reductase found in Enterococcus faecalis
Enterococcus faecium TW5-2	Dairy	ARO:3000776	adeC	99.83	589	0	100	AdeC is the outer membrane factor of the AdeABC multidrug efflux complex. It can be replaced by other outer membrane channels, and is not essential for antibiotic resistance.
Enterococcus faecium TW5-2	Dairy	ARO:3003954	efmA	100	428	0	100	efmA is an MFS transporter permease in E. faecium.
Enterococcus faecium TW5-2	Dairy	ARO:3002819	msrC	94.92	492	0	100	msrC is a chromosomal-encoded ABC-efflux pump expressed in Enterococcus faecium that confers resistance to erythromycin and other macrolide and streptogramin B antibiotics.
Enterococcus faecium TW5-2	Dairy	ARO:3002556	AAC(6')-Ii	99.45	182	2e-105	100	AAC(6')-Ii is a chromosomal-encoded aminoglycoside acetyltransferase in Enterococcus spp.
Enterococcus faecium TW5-2	Dairy	ARO:3002875	dfrE	85.62	153	7e-78	93.2927	dfrE is a chromosome-encoded dihydrofolate reductase found in Enterococcus faecalis
Enterococcus faecium TW5-3	Dairy	ARO:3000776	adeC	100	584	0	100	AdeC is the outer membrane factor of the AdeABC multidrug efflux complex. It can be replaced by other outer membrane channels, and is not essential for antibiotic resistance.
Enterococcus faecium TW5-3	Dairy	ARO:3003954	efmA	100	428	0	100	efmA is an MFS transporter permease in E. faecium.
Enterococcus faecium TW5-3	Dairy	ARO:3002819	msrC	94.92	492	0	100	msrC is a chromosomal-encoded ABC-efflux pump expressed in Enterococcus faecium that confers resistance to erythromycin and other macrolide and streptogramin B antibiotics.
Enterococcus faecium TW5-3	Dairy	ARO:3002556	AAC(6')-Ii	99.45	182	2e-105	100	AAC(6')-Ii is a chromosomal-encoded aminoglycoside acetyltransferase in Enterococcus spp.
Enterococcus faecium TW5-3	Dairy	ARO:3002875	dfrE	85.62	153	7e-78	93.2927	dfrE is a chromosome-encoded dihydrofolate reductase found in Enterococcus faecalis
Enterococcus faecium UC7267	Dairy	ARO:3000776	adeC	99.66	584	0	100	AdeC is the outer membrane factor of the AdeABC multidrug efflux complex. It can be replaced by other outer membrane channels, and is not essential for antibiotic resistance.
Enterococcus faecium UC7267	Dairy	ARO:3002556	AAC(6')-Ii	99.45	182	2e-105	100	AAC(6')-Ii is a chromosomal-encoded aminoglycoside acetyltransferase in Enterococcus spp.
Enterococcus faecium UC7267	Dairy	ARO:3002819	msrC	94.64	485	0	98.5772	msrC is a chromosomal-encoded ABC-efflux pump expressed in Enterococcus faecium that confers resistance to erythromycin and other macrolide and streptogramin B antibiotics.
Enterococcus faecium UC7267	Dairy	ARO:3002875	dfrE	85.62	153	8e-78	93.2927	dfrE is a chromosome-encoded dihydrofolate reductase found in Enterococcus faecalis
Enterococcus faecium XJ11301	Dairy	ARO:3000776	adeC	100	584	0	100	AdeC is the outer membrane factor of the AdeABC multidrug efflux complex. It can be replaced by other outer membrane channels, and is not essential for antibiotic resistance.
Enterococcus faecium XJ11301	Dairy	ARO:3003954	efmA	99.77	428	0	100	efmA is an MFS transporter permease in E. faecium.
Enterococcus faecium XJ11301	Dairy	ARO:3002819	msrC	95.12	492	0	100	msrC is a chromosomal-encoded ABC-efflux pump expressed in Enterococcus faecium that confers resistance to erythromycin and other macrolide and streptogramin B antibiotics.
Enterococcus faecium XJ11301	Dairy	ARO:3002556	AAC(6')-Ii	98.9	182	8e-105	100	AAC(6')-Ii is a chromosomal-encoded aminoglycoside acetyltransferase in Enterococcus spp.
Enterococcus faecium XJ11301	Dairy	ARO:3000186	tetM	88.73	639	0	100	TetM is a ribosomal protection protein that confers tetracycline resistance. It is found on transposable DNA elements and its horizontal transfer between bacterial species has been documented.
Enterococcus faecium XJ11301	Dairy	ARO:3002875	dfrE	85.62	153	7e-78	93.2927	dfrE is a chromosome-encoded dihydrofolate reductase found in Enterococcus faecalis
Enterococcus faecium XJ1306	Dairy	ARO:3000776	adeC	99.83	589	0	100	AdeC is the outer membrane factor of the AdeABC multidrug efflux complex. It can be replaced by other outer membrane channels, and is not essential for antibiotic resistance.
Enterococcus faecium XJ1306	Dairy	ARO:3003954	efmA	100	428	0	100	efmA is an MFS transporter permease in E. faecium.
Enterococcus faecium XJ1306	Dairy	ARO:3002819	msrC	94.72	492	0	100	msrC is a chromosomal-encoded ABC-efflux pump expressed in Enterococcus faecium that confers resistance to erythromycin and other macrolide and streptogramin B antibiotics.
Enterococcus faecium XJ1306	Dairy	ARO:3002556	AAC(6')-Ii	99.45	182	2e-105	100	AAC(6')-Ii is a chromosomal-encoded aminoglycoside acetyltransferase in Enterococcus spp.
Enterococcus faecium XJ1306	Dairy	ARO:3002875	dfrE	85.62	153	9e-78	93.2927	dfrE is a chromosome-encoded dihydrofolate reductase found in Enterococcus faecalis
Enterococcus faecium XJ1307-1	Dairy	ARO:3000776	adeC	99.83	584	0	100	AdeC is the outer membrane factor of the AdeABC multidrug efflux complex. It can be replaced by other outer membrane channels, and is not essential for antibiotic resistance.
Enterococcus faecium XJ1307-1	Dairy	ARO:3002819	msrC	94.92	492	0	100	msrC is a chromosomal-encoded ABC-efflux pump expressed in Enterococcus faecium that confers resistance to erythromycin and other macrolide and streptogramin B antibiotics.
Enterococcus faecium XJ1307-1	Dairy	ARO:3002556	AAC(6')-Ii	99.41	170	7e-98	93.4066	AAC(6')-Ii is a chromosomal-encoded aminoglycoside acetyltransferase in Enterococcus spp.
Enterococcus faecium XJ1307-1	Dairy	ARO:3002875	dfrE	85.62	153	6e-78	93.2927	dfrE is a chromosome-encoded dihydrofolate reductase found in Enterococcus faecalis
Enterococcus faecium XJ2303	Dairy	ARO:3000776	adeC	99.83	584	0	100	AdeC is the outer membrane factor of the AdeABC multidrug efflux complex. It can be replaced by other outer membrane channels, and is not essential for antibiotic resistance.
Enterococcus faecium XJ2303	Dairy	ARO:3002819	msrC	94.92	492	0	100	msrC is a chromosomal-encoded ABC-efflux pump expressed in Enterococcus faecium that confers resistance to erythromycin and other macrolide and streptogramin B antibiotics.
Enterococcus faecium XJ2303	Dairy	ARO:3002556	AAC(6')-Ii	99.45	182	2e-105	100	AAC(6')-Ii is a chromosomal-encoded aminoglycoside acetyltransferase in Enterococcus spp.
Enterococcus faecium XJ2303	Dairy	ARO:3002875	dfrE	85.62	153	8e-78	93.2927	dfrE is a chromosome-encoded dihydrofolate reductase found in Enterococcus faecalis
Enterococcus faecium XJ24308	Dairy	ARO:3000776	adeC	99.66	584	0	100	AdeC is the outer membrane factor of the AdeABC multidrug efflux complex. It can be replaced by other outer membrane channels, and is not essential for antibiotic resistance.
Enterococcus faecium XJ24308	Dairy	ARO:3002819	msrC	94.92	492	0	100	msrC is a chromosomal-encoded ABC-efflux pump expressed in Enterococcus faecium that confers resistance to erythromycin and other macrolide and streptogramin B antibiotics.
Enterococcus faecium XJ24308	Dairy	ARO:3002556	AAC(6')-Ii	99.45	182	2e-105	100	AAC(6')-Ii is a chromosomal-encoded aminoglycoside acetyltransferase in Enterococcus spp.
Enterococcus faecium XJ24308	Dairy	ARO:3002875	dfrE	85.62	153	8e-78	93.2927	dfrE is a chromosome-encoded dihydrofolate reductase found in Enterococcus faecalis
Enterococcus faecium XJ28301	Dairy	ARO:3000776	adeC	95.13	575	0	100	AdeC is the outer membrane factor of the AdeABC multidrug efflux complex. It can be replaced by other outer membrane channels, and is not essential for antibiotic resistance.
Enterococcus faecium XJ28301	Dairy	ARO:3002819	msrC	97.15	492	0	100	msrC is a chromosomal-encoded ABC-efflux pump expressed in Enterococcus faecium that confers resistance to erythromycin and other macrolide and streptogramin B antibiotics.
Enterococcus faecium XJ28301	Dairy	ARO:3002556	AAC(6')-Ii	99.45	182	2e-105	100	AAC(6')-Ii is a chromosomal-encoded aminoglycoside acetyltransferase in Enterococcus spp.
Enterococcus faecium XJ28301	Dairy	ARO:3002875	dfrE	86.93	153	5e-79	93.2927	dfrE is a chromosome-encoded dihydrofolate reductase found in Enterococcus faecalis
Enterococcus faecium XJ28304	Dairy	ARO:3000776	adeC	94.83	580	0	100	AdeC is the outer membrane factor of the AdeABC multidrug efflux complex. It can be replaced by other outer membrane channels, and is not essential for antibiotic resistance.
Enterococcus faecium XJ28304	Dairy	ARO:3002819	msrC	97.15	492	0	100	msrC is a chromosomal-encoded ABC-efflux pump expressed in Enterococcus faecium that confers resistance to erythromycin and other macrolide and streptogramin B antibiotics.
Enterococcus faecium XJ28304	Dairy	ARO:3002556	AAC(6')-Ii	99.45	182	2e-105	100	AAC(6')-Ii is a chromosomal-encoded aminoglycoside acetyltransferase in Enterococcus spp.
Enterococcus faecium XJ28304	Dairy	ARO:3002875	dfrE	86.93	153	5e-79	93.2927	dfrE is a chromosome-encoded dihydrofolate reductase found in Enterococcus faecalis
Enterococcus faecium XJ45303	Dairy	ARO:3000776	adeC	99.83	584	0	100	AdeC is the outer membrane factor of the AdeABC multidrug efflux complex. It can be replaced by other outer membrane channels, and is not essential for antibiotic resistance.
Enterococcus faecium XJ45303	Dairy	ARO:3002819	msrC	94.92	492	0	100	msrC is a chromosomal-encoded ABC-efflux pump expressed in Enterococcus faecium that confers resistance to erythromycin and other macrolide and streptogramin B antibiotics.
Enterococcus faecium XJ45303	Dairy	ARO:3002556	AAC(6')-Ii	99.41	170	7e-98	93.4066	AAC(6')-Ii is a chromosomal-encoded aminoglycoside acetyltransferase in Enterococcus spp.
Enterococcus faecium XJ45303	Dairy	ARO:3002875	dfrE	85.62	153	6e-78	93.2927	dfrE is a chromosome-encoded dihydrofolate reductase found in Enterococcus faecalis
Enterococcus faecium XJ45306	Dairy	ARO:3000776	adeC	99.83	584	0	100	AdeC is the outer membrane factor of the AdeABC multidrug efflux complex. It can be replaced by other outer membrane channels, and is not essential for antibiotic resistance.
Enterococcus faecium XJ45306	Dairy	ARO:3002819	msrC	94.92	492	0	100	msrC is a chromosomal-encoded ABC-efflux pump expressed in Enterococcus faecium that confers resistance to erythromycin and other macrolide and streptogramin B antibiotics.
Enterococcus faecium XJ45306	Dairy	ARO:3002556	AAC(6')-Ii	99.41	170	7e-98	93.4066	AAC(6')-Ii is a chromosomal-encoded aminoglycoside acetyltransferase in Enterococcus spp.
Enterococcus faecium XJ45306	Dairy	ARO:3002875	dfrE	85.62	153	6e-78	93.2927	dfrE is a chromosome-encoded dihydrofolate reductase found in Enterococcus faecalis
Enterococcus faecium XJ46301	Dairy	ARO:3000776	adeC	99.66	589	0	100	AdeC is the outer membrane factor of the AdeABC multidrug efflux complex. It can be replaced by other outer membrane channels, and is not essential for antibiotic resistance.
Enterococcus faecium XJ46301	Dairy	ARO:3002819	msrC	94.92	492	0	100	msrC is a chromosomal-encoded ABC-efflux pump expressed in Enterococcus faecium that confers resistance to erythromycin and other macrolide and streptogramin B antibiotics.
Enterococcus faecium XJ46301	Dairy	ARO:3002556	AAC(6')-Ii	99.45	182	2e-105	100	AAC(6')-Ii is a chromosomal-encoded aminoglycoside acetyltransferase in Enterococcus spp.
Enterococcus faecium XJ46301	Dairy	ARO:3002875	dfrE	85.62	153	8e-78	93.2927	dfrE is a chromosome-encoded dihydrofolate reductase found in Enterococcus faecalis
Enterococcus faecium XJ46307	Dairy	ARO:3000776	adeC	99.83	584	0	100	AdeC is the outer membrane factor of the AdeABC multidrug efflux complex. It can be replaced by other outer membrane channels, and is not essential for antibiotic resistance.
Enterococcus faecium XJ46307	Dairy	ARO:3002819	msrC	94.92	492	0	100	msrC is a chromosomal-encoded ABC-efflux pump expressed in Enterococcus faecium that confers resistance to erythromycin and other macrolide and streptogramin B antibiotics.
Enterococcus faecium XJ46307	Dairy	ARO:3002556	AAC(6')-Ii	99.45	182	2e-105	100	AAC(6')-Ii is a chromosomal-encoded aminoglycoside acetyltransferase in Enterococcus spp.
Enterococcus faecium XJ46307	Dairy	ARO:3002875	dfrE	85.62	153	6e-78	93.2927	dfrE is a chromosome-encoded dihydrofolate reductase found in Enterococcus faecalis
Enterococcus faecium XJ49307	Dairy	ARO:3000776	adeC	99.66	584	0	100	AdeC is the outer membrane factor of the AdeABC multidrug efflux complex. It can be replaced by other outer membrane channels, and is not essential for antibiotic resistance.
Enterococcus faecium XJ49307	Dairy	ARO:3002819	msrC	94.92	492	0	100	msrC is a chromosomal-encoded ABC-efflux pump expressed in Enterococcus faecium that confers resistance to erythromycin and other macrolide and streptogramin B antibiotics.
Enterococcus faecium XJ49307	Dairy	ARO:3002556	AAC(6')-Ii	99.45	182	2e-105	100	AAC(6')-Ii is a chromosomal-encoded aminoglycoside acetyltransferase in Enterococcus spp.
Enterococcus faecium XJ49307	Dairy	ARO:3002875	dfrE	85.62	153	8e-78	93.2927	dfrE is a chromosome-encoded dihydrofolate reductase found in Enterococcus faecalis
Enterococcus faecium XJ60309	Dairy	ARO:3000776	adeC	99.83	584	0	100	AdeC is the outer membrane factor of the AdeABC multidrug efflux complex. It can be replaced by other outer membrane channels, and is not essential for antibiotic resistance.
Enterococcus faecium XJ60309	Dairy	ARO:3002819	msrC	94.92	492	0	100	msrC is a chromosomal-encoded ABC-efflux pump expressed in Enterococcus faecium that confers resistance to erythromycin and other macrolide and streptogramin B antibiotics.
Enterococcus faecium XJ60309	Dairy	ARO:3002556	AAC(6')-Ii	99.45	182	2e-105	100	AAC(6')-Ii is a chromosomal-encoded aminoglycoside acetyltransferase in Enterococcus spp.
Enterococcus faecium XJ60309	Dairy	ARO:3002875	dfrE	85.62	153	8e-78	93.2927	dfrE is a chromosome-encoded dihydrofolate reductase found in Enterococcus faecalis
Enterococcus faecium XJ73-1	Dairy	ARO:3000776	adeC	99.83	584	0	100	AdeC is the outer membrane factor of the AdeABC multidrug efflux complex. It can be replaced by other outer membrane channels, and is not essential for antibiotic resistance.
Enterococcus faecium XJ73-1	Dairy	ARO:3003954	efmA	100	428	0	100	efmA is an MFS transporter permease in E. faecium.
Enterococcus faecium XJ73-1	Dairy	ARO:3002819	msrC	95.12	492	0	100	msrC is a chromosomal-encoded ABC-efflux pump expressed in Enterococcus faecium that confers resistance to erythromycin and other macrolide and streptogramin B antibiotics.
Enterococcus faecium XJ73-1	Dairy	ARO:3002556	AAC(6')-Ii	99.45	182	2e-105	100	AAC(6')-Ii is a chromosomal-encoded aminoglycoside acetyltransferase in Enterococcus spp.
Enterococcus faecium XJ73-1	Dairy	ARO:3002875	dfrE	85.62	153	7e-78	93.2927	dfrE is a chromosome-encoded dihydrofolate reductase found in Enterococcus faecalis
Enterococcus faecium XJ9302	Dairy	ARO:3000776	adeC	99.66	589	0	100	AdeC is the outer membrane factor of the AdeABC multidrug efflux complex. It can be replaced by other outer membrane channels, and is not essential for antibiotic resistance.
Enterococcus faecium XJ9302	Dairy	ARO:3002556	AAC(6')-Ii	99.45	182	2e-105	100	AAC(6')-Ii is a chromosomal-encoded aminoglycoside acetyltransferase in Enterococcus spp.
Enterococcus faecium XJ9302	Dairy	ARO:3002875	dfrE	85.62	153	8e-78	93.2927	dfrE is a chromosome-encoded dihydrofolate reductase found in Enterococcus faecalis
Enterococcus faecium XJ9-4	Dairy	ARO:3000776	adeC	99.83	584	0	100	AdeC is the outer membrane factor of the AdeABC multidrug efflux complex. It can be replaced by other outer membrane channels, and is not essential for antibiotic resistance.
Enterococcus faecium XJ9-4	Dairy	ARO:3002556	AAC(6')-Ii	99.45	182	2e-105	100	AAC(6')-Ii is a chromosomal-encoded aminoglycoside acetyltransferase in Enterococcus spp.
Enterococcus faecium XJ9-4	Dairy	ARO:3002875	dfrE	85.62	153	8e-78	93.2927	dfrE is a chromosome-encoded dihydrofolate reductase found in Enterococcus faecalis
Enterococcus faecium XM27-2	Dairy	ARO:3000776	adeC	99.83	584	0	100	AdeC is the outer membrane factor of the AdeABC multidrug efflux complex. It can be replaced by other outer membrane channels, and is not essential for antibiotic resistance.
Enterococcus faecium XM27-2	Dairy	ARO:3002819	msrC	94.92	492	0	100	msrC is a chromosomal-encoded ABC-efflux pump expressed in Enterococcus faecium that confers resistance to erythromycin and other macrolide and streptogramin B antibiotics.
Enterococcus faecium XM27-2	Dairy	ARO:3002556	AAC(6')-Ii	99.45	182	2e-105	100	AAC(6')-Ii is a chromosomal-encoded aminoglycoside acetyltransferase in Enterococcus spp.
Enterococcus faecium XZ2302	Dairy	ARO:3000776	adeC	99.83	584	0	100	AdeC is the outer membrane factor of the AdeABC multidrug efflux complex. It can be replaced by other outer membrane channels, and is not essential for antibiotic resistance.
Enterococcus faecium XZ2302	Dairy	ARO:3003954	efmA	100	428	0	100	efmA is an MFS transporter permease in E. faecium.
Enterococcus faecium XZ2302	Dairy	ARO:3002819	msrC	95.12	492	0	100	msrC is a chromosomal-encoded ABC-efflux pump expressed in Enterococcus faecium that confers resistance to erythromycin and other macrolide and streptogramin B antibiotics.
Enterococcus faecium XZ2302	Dairy	ARO:3002556	AAC(6')-Ii	99.45	182	2e-105	100	AAC(6')-Ii is a chromosomal-encoded aminoglycoside acetyltransferase in Enterococcus spp.
Enterococcus faecium XZ2302	Dairy	ARO:3002875	dfrE	85.62	153	7e-78	93.2927	dfrE is a chromosome-encoded dihydrofolate reductase found in Enterococcus faecalis
Enterococcus faecium XZ35303	Dairy	ARO:3000776	adeC	95.13	575	0	100	AdeC is the outer membrane factor of the AdeABC multidrug efflux complex. It can be replaced by other outer membrane channels, and is not essential for antibiotic resistance.
Enterococcus faecium XZ35303	Dairy	ARO:3002819	msrC	94.72	492	0	100	msrC is a chromosomal-encoded ABC-efflux pump expressed in Enterococcus faecium that confers resistance to erythromycin and other macrolide and streptogramin B antibiotics.
Enterococcus faecium XZ35303	Dairy	ARO:3002556	AAC(6')-Ii	98.9	182	9e-105	100	AAC(6')-Ii is a chromosomal-encoded aminoglycoside acetyltransferase in Enterococcus spp.
Enterococcus faecium XZ35303	Dairy	ARO:3002875	dfrE	86.93	153	4e-79	93.2927	dfrE is a chromosome-encoded dihydrofolate reductase found in Enterococcus faecalis
Enterococcus faecium XZ37301	Dairy	ARO:3000776	adeC	99.83	584	0	100	AdeC is the outer membrane factor of the AdeABC multidrug efflux complex. It can be replaced by other outer membrane channels, and is not essential for antibiotic resistance.
Enterococcus faecium XZ37301	Dairy	ARO:3003954	efmA	100	428	0	100	efmA is an MFS transporter permease in E. faecium.
Enterococcus faecium XZ37301	Dairy	ARO:3002819	msrC	95.12	492	0	100	msrC is a chromosomal-encoded ABC-efflux pump expressed in Enterococcus faecium that confers resistance to erythromycin and other macrolide and streptogramin B antibiotics.
Enterococcus faecium XZ37301	Dairy	ARO:3002556	AAC(6')-Ii	99.45	182	2e-105	100	AAC(6')-Ii is a chromosomal-encoded aminoglycoside acetyltransferase in Enterococcus spp.
Enterococcus faecium XZ37301	Dairy	ARO:3002875	dfrE	85.62	153	7e-78	93.2927	dfrE is a chromosome-encoded dihydrofolate reductase found in Enterococcus faecalis
Enterococcus faecium XZ37302	Dairy	ARO:3000776	adeC	94.83	580	0	100	AdeC is the outer membrane factor of the AdeABC multidrug efflux complex. It can be replaced by other outer membrane channels, and is not essential for antibiotic resistance.
Enterococcus faecium XZ37302	Dairy	ARO:3002819	msrC	94.72	492	0	100	msrC is a chromosomal-encoded ABC-efflux pump expressed in Enterococcus faecium that confers resistance to erythromycin and other macrolide and streptogramin B antibiotics.
Enterococcus faecium XZ37302	Dairy	ARO:3002556	AAC(6')-Ii	98.9	182	9e-105	100	AAC(6')-Ii is a chromosomal-encoded aminoglycoside acetyltransferase in Enterococcus spp.
Enterococcus faecium XZ37302	Dairy	ARO:3002875	dfrE	86.93	153	5e-79	93.2927	dfrE is a chromosome-encoded dihydrofolate reductase found in Enterococcus faecalis
Enterococcus faecium XZ45301	Dairy	ARO:3000776	adeC	99.83	584	0	100	AdeC is the outer membrane factor of the AdeABC multidrug efflux complex. It can be replaced by other outer membrane channels, and is not essential for antibiotic resistance.
Enterococcus faecium XZ45301	Dairy	ARO:3003954	efmA	100	428	0	100	efmA is an MFS transporter permease in E. faecium.
Enterococcus faecium XZ45301	Dairy	ARO:3002819	msrC	95.12	492	0	100	msrC is a chromosomal-encoded ABC-efflux pump expressed in Enterococcus faecium that confers resistance to erythromycin and other macrolide and streptogramin B antibiotics.
Enterococcus faecium XZ45301	Dairy	ARO:3002556	AAC(6')-Ii	99.45	182	2e-105	100	AAC(6')-Ii is a chromosomal-encoded aminoglycoside acetyltransferase in Enterococcus spp.
Enterococcus faecium XZ45301	Dairy	ARO:3002875	dfrE	85.62	153	7e-78	93.2927	dfrE is a chromosome-encoded dihydrofolate reductase found in Enterococcus faecalis
Enterococcus faecium YM46-4	Dairy	ARO:3000776	adeC	99.66	584	0	100	AdeC is the outer membrane factor of the AdeABC multidrug efflux complex. It can be replaced by other outer membrane channels, and is not essential for antibiotic resistance.
Enterococcus faecium YM46-4	Dairy	ARO:3002819	msrC	94.92	492	0	100	msrC is a chromosomal-encoded ABC-efflux pump expressed in Enterococcus faecium that confers resistance to erythromycin and other macrolide and streptogramin B antibiotics.
Enterococcus faecium YM46-4	Dairy	ARO:3002556	AAC(6')-Ii	99.45	182	2e-105	100	AAC(6')-Ii is a chromosomal-encoded aminoglycoside acetyltransferase in Enterococcus spp.
Enterococcus faecium YM46-4	Dairy	ARO:3002875	dfrE	85.62	153	8e-78	93.2927	dfrE is a chromosome-encoded dihydrofolate reductase found in Enterococcus faecalis
Enterococcus faecium E4389	Dog GI	ARO:3000776	adeC	99.83	584	0	100	AdeC is the outer membrane factor of the AdeABC multidrug efflux complex. It can be replaced by other outer membrane channels, and is not essential for antibiotic resistance.
Enterococcus faecium E4389	Dog GI	ARO:3003954	efmA	100	428	0	100	efmA is an MFS transporter permease in E. faecium.
Enterococcus faecium E4389	Dog GI	ARO:3002819	msrC	95.12	492	0	100	msrC is a chromosomal-encoded ABC-efflux pump expressed in Enterococcus faecium that confers resistance to erythromycin and other macrolide and streptogramin B antibiotics.
Enterococcus faecium E4389	Dog GI	ARO:3002556	AAC(6')-Ii	98.9	182	8e-105	100	AAC(6')-Ii is a chromosomal-encoded aminoglycoside acetyltransferase in Enterococcus spp.
Enterococcus faecium E4389	Dog GI	ARO:3000186	tetM	88.73	639	0	100	TetM is a ribosomal protection protein that confers tetracycline resistance. It is found on transposable DNA elements and its horizontal transfer between bacterial species has been documented.
Enterococcus faecium E4389	Dog GI	ARO:3002875	dfrE	85.62	153	7e-78	93.2927	dfrE is a chromosome-encoded dihydrofolate reductase found in Enterococcus faecalis
Enterococcus faecium E4453	Dog GI	ARO:3000776	adeC	99.83	584	0	100	AdeC is the outer membrane factor of the AdeABC multidrug efflux complex. It can be replaced by other outer membrane channels, and is not essential for antibiotic resistance.
Enterococcus faecium E4453	Dog GI	ARO:3003954	efmA	100	428	0	100	efmA is an MFS transporter permease in E. faecium.
Enterococcus faecium E4453	Dog GI	ARO:3002819	msrC	95.12	492	0	100	msrC is a chromosomal-encoded ABC-efflux pump expressed in Enterococcus faecium that confers resistance to erythromycin and other macrolide and streptogramin B antibiotics.
Enterococcus faecium E4453	Dog GI	ARO:3002556	AAC(6')-Ii	98.9	182	8e-105	100	AAC(6')-Ii is a chromosomal-encoded aminoglycoside acetyltransferase in Enterococcus spp.
Enterococcus faecium E4453	Dog GI	ARO:3000186	tetM	88.73	639	0	100	TetM is a ribosomal protection protein that confers tetracycline resistance. It is found on transposable DNA elements and its horizontal transfer between bacterial species has been documented.
Enterococcus faecium E4453	Dog GI	ARO:3000375	ErmB	100	245	9e-143	98.7903	ErmB confers the MLSb phenotype. Similar to ErmC, expression of ErmB is inducible by erythromycin. The leader peptide causes attenuation of the mRNA and stabilizes the structure preventing further translation. When erythromycin is present, it binds the leader peptide causing a change in conformation allowing for the expression of ErmB.
Enterococcus faecium E4453	Dog GI	ARO:3002875	dfrE	85.62	153	7e-78	93.2927	dfrE is a chromosome-encoded dihydrofolate reductase found in Enterococcus faecalis
Enterococcus faecium 4686	Human blood	ARO:3000776	adeC	99.83	589	0	100	AdeC is the outer membrane factor of the AdeABC multidrug efflux complex. It can be replaced by other outer membrane channels, and is not essential for antibiotic resistance.
Enterococcus faecium 4686	Human blood	ARO:3003954	efmA	100	428	0	100	efmA is an MFS transporter permease in E. faecium.
Enterococcus faecium 4686	Human blood	ARO:3002962	vanZA	100	161	2e-78	100	vanZA, also known as vanZ, is a vanZ variant found in the vanA gene cluster
Enterococcus faecium 4686	Human blood	ARO:3002949	vanXA	100	202	4e-112	100	vanXA, also known as vanX, is a vanX variant found in the vanA gene cluster
Enterococcus faecium 4686	Human blood	ARO:3002942	vanHA	100	322	0	100	vanHA, also known as vanH, is a vanH variant in the vanA gene cluster
Enterococcus faecium 4686	Human blood	ARO:3002931	vanSA	100	384	0	100	vanSA, also known as vanS, is a vanS variant found in the vanA gene cluster
Enterococcus faecium 4686	Human blood	ARO:3002919	vanRA	100	231	3e-135	100	vanRA, also known as vanR, is a vanR variant found in the vanA gene cluster
Enterococcus faecium 4686	Human blood	ARO:3002819	msrC	94.92	492	0	100	msrC is a chromosomal-encoded ABC-efflux pump expressed in Enterococcus faecium that confers resistance to erythromycin and other macrolide and streptogramin B antibiotics.
Enterococcus faecium 4686	Human blood	ARO:3002556	AAC(6')-Ii	98.9	182	8e-105	100	AAC(6')-Ii is a chromosomal-encoded aminoglycoside acetyltransferase in Enterococcus spp.
Enterococcus faecium 4686	Human blood	ARO:3000010	vanA	100	343	0	100	VanA is a D-Ala-D-Ala ligase homolog that synthesizes D-Ala-D-Lac, an alternative substrate for peptidoglycan synthesis that reduces vancomycin binding affinity. It has been isolated from VREs. It is associated with both vancomycin and teicoplanin resistance.
Enterococcus faecium 4686	Human blood	ARO:3000375	ErmB	99.59	245	8e-143	98.7903	ErmB confers the MLSb phenotype. Similar to ErmC, expression of ErmB is inducible by erythromycin. The leader peptide causes attenuation of the mRNA and stabilizes the structure preventing further translation. When erythromycin is present, it binds the leader peptide causing a change in conformation allowing for the expression of ErmB.
Enterococcus faecium 4686	Human blood	ARO:3002597	AAC(6')-Ie-APH(2'')-Ia	99.79	479	0	97.3577	AAC(6')-Ie-APH(2'')-Ia is an aminoglycoside acetyltransferase encoded by plasmids and transposons in S. aureus, E. faecalis, E. faecium and Staphylococcus warneri
Enterococcus faecium 4686	Human blood	ARO:3002875	dfrE	85.62	153	7e-78	93.2927	dfrE is a chromosome-encoded dihydrofolate reductase found in Enterococcus faecalis
Enterococcus faecium 4686	Human blood	ARO:3002955	vanYA	100	279	4e-165	92.0792	vanYA, also known as vanY, is a vanY variant found in the vanA gene cluster
Enterococcus faecium Aus0004	Human blood	ARO:3000776	adeC	99.83	584	0	100	AdeC is the outer membrane factor of the AdeABC multidrug efflux complex. It can be replaced by other outer membrane channels, and is not essential for antibiotic resistance.
Enterococcus faecium Aus0004	Human blood	ARO:3003954	efmA	100	428	0	100	efmA is an MFS transporter permease in E. faecium.
Enterococcus faecium Aus0004	Human blood	ARO:3002964	vanWB	93.09	275	1e-155	100	vanWB, also known as vanW, is a vanW variant found in the vanB gene cluster
Enterococcus faecium Aus0004	Human blood	ARO:3002956	vanYB	92.91	268	3e-150	100	vanYB is a vanY variant found in the vanB gene cluster
Enterococcus faecium Aus0004	Human blood	ARO:3002950	vanXB	96.53	202	9e-118	100	vanXB is a vanX variant found in the vanB gene cluster
Enterococcus faecium Aus0004	Human blood	ARO:3002943	vanHB	94.12	323	0	100	vanHB is a vanH variant in the vanB gene cluster
Enterococcus faecium Aus0004	Human blood	ARO:3002932	vanSB	96.2	447	0	100	vanSB is a vanS variant found in the vanB gene cluster
Enterococcus faecium Aus0004	Human blood	ARO:3002868	dfrG	100	165	2e-88	100	dfrG is a plasmid-encoded dihydrofolate reductase found in Staphylococcus aureus
Enterococcus faecium Aus0004	Human blood	ARO:3002819	msrC	95.12	492	0	100	msrC is a chromosomal-encoded ABC-efflux pump expressed in Enterococcus faecium that confers resistance to erythromycin and other macrolide and streptogramin B antibiotics.
Enterococcus faecium Aus0004	Human blood	ARO:3002556	AAC(6')-Ii	98.9	182	8e-105	100	AAC(6')-Ii is a chromosomal-encoded aminoglycoside acetyltransferase in Enterococcus spp.
Enterococcus faecium Aus0004	Human blood	ARO:3000522	ErmG	100	244	3e-142	100	ErmG is a rRNA adenine N-6-methyltransferase that protects the ribosome from inactivation due to antibiotic binding.
Enterococcus faecium Aus0004	Human blood	ARO:3000013	vanB	99.12	342	0	100	VanB is a D-Ala-D-Ala ligase homolog similar to VanA, and can synthesize D-Ala-D-Lac, an alternative substrate for peptidoglycan synthesis that reduces vancomycin binding affinity. It has been isolated from VREs. It is associated with vancomycin resistance, but not teicoplanin resistance.
Enterococcus faecium Aus0004	Human blood	ARO:3002921	vanRB	96.35	219	2e-123	99.5455	vanRB is a vanR variant found in the vanB gene cluster
Enterococcus faecium Aus0004	Human blood	ARO:3002875	dfrE	85.62	153	7e-78	93.2927	dfrE is a chromosome-encoded dihydrofolate reductase found in Enterococcus faecalis
Enterococcus faecium C1904	Human blood	ARO:3000776	adeC	99.83	584	0	100	AdeC is the outer membrane factor of the AdeABC multidrug efflux complex. It can be replaced by other outer membrane channels, and is not essential for antibiotic resistance.
Enterococcus faecium C1904	Human blood	ARO:3002962	vanZA	100	161	2e-78	100	vanZA, also known as vanZ, is a vanZ variant found in the vanA gene cluster
Enterococcus faecium C1904	Human blood	ARO:3002955	vanYA	99.67	303	3e-171	100	vanYA, also known as vanY, is a vanY variant found in the vanA gene cluster
Enterococcus faecium C1904	Human blood	ARO:3002949	vanXA	99.5	202	2e-111	100	vanXA, also known as vanX, is a vanX variant found in the vanA gene cluster
Enterococcus faecium C1904	Human blood	ARO:3002942	vanHA	100	322	0	100	vanHA, also known as vanH, is a vanH variant in the vanA gene cluster
Enterococcus faecium C1904	Human blood	ARO:3002919	vanRA	100	231	3e-135	100	vanRA, also known as vanR, is a vanR variant found in the vanA gene cluster
Enterococcus faecium C1904	Human blood	ARO:3002868	dfrG	100	165	2e-88	100	dfrG is a plasmid-encoded dihydrofolate reductase found in Staphylococcus aureus
Enterococcus faecium C1904	Human blood	ARO:3002819	msrC	95.12	492	0	100	msrC is a chromosomal-encoded ABC-efflux pump expressed in Enterococcus faecium that confers resistance to erythromycin and other macrolide and streptogramin B antibiotics.
Enterococcus faecium C1904	Human blood	ARO:3002556	AAC(6')-Ii	98.9	182	8e-105	100	AAC(6')-Ii is a chromosomal-encoded aminoglycoside acetyltransferase in Enterococcus spp.
Enterococcus faecium C1904	Human blood	ARO:3000595	ErmT	99.18	244	4e-140	100	ErmT confers MLSb phenotype.
Enterococcus faecium C1904	Human blood	ARO:3000347	ErmA	85.19	243	3e-120	100	ErmA confers the MLSb phenotype. Similar to ErmC, Expression of ErmA is inducible by erythromycin. The leader peptide causes attenuation of the mRNA and stabilizes the structure preventing further translation. When erythromycin is present, it binds the leader peptide causing a change in conformation allowing for the expression of ErmA.
Enterococcus faecium C1904	Human blood	ARO:3000010	vanA	99.71	343	0	100	VanA is a D-Ala-D-Ala ligase homolog that synthesizes D-Ala-D-Lac, an alternative substrate for peptidoglycan synthesis that reduces vancomycin binding affinity. It has been isolated from VREs. It is associated with both vancomycin and teicoplanin resistance.
Enterococcus faecium C1904	Human blood	ARO:3000179	tetL	98.45	451	0	98.4716	TetL is a tetracycline efflux protein found in many species of Gram-negative and Gram-positive bacteria.
Enterococcus faecium C1904	Human blood	ARO:3002597	AAC(6')-Ie-APH(2'')-Ia	100	479	0	97.3577	AAC(6')-Ie-APH(2'')-Ia is an aminoglycoside acetyltransferase encoded by plasmids and transposons in S. aureus, E. faecalis, E. faecium and Staphylococcus warneri
Enterococcus faecium C1904	Human blood	ARO:3002931	vanSA	100	364	0	94.7917	vanSA, also known as vanS, is a vanS variant found in the vanA gene cluster
Enterococcus faecium C1904	Human blood	ARO:3002875	dfrE	85.62	153	7e-78	93.2927	dfrE is a chromosome-encoded dihydrofolate reductase found in Enterococcus faecalis
Enterococcus faecium C497	Human blood	ARO:3000776	adeC	99.83	584	0	100	AdeC is the outer membrane factor of the AdeABC multidrug efflux complex. It can be replaced by other outer membrane channels, and is not essential for antibiotic resistance.
Enterococcus faecium C497	Human blood	ARO:3002962	vanZA	100	161	2e-78	100	vanZA, also known as vanZ, is a vanZ variant found in the vanA gene cluster
Enterococcus faecium C497	Human blood	ARO:3002955	vanYA	99.67	303	3e-171	100	vanYA, also known as vanY, is a vanY variant found in the vanA gene cluster
Enterococcus faecium C497	Human blood	ARO:3002949	vanXA	99.5	202	2e-111	100	vanXA, also known as vanX, is a vanX variant found in the vanA gene cluster
Enterococcus faecium C497	Human blood	ARO:3002942	vanHA	100	322	0	100	vanHA, also known as vanH, is a vanH variant in the vanA gene cluster
Enterococcus faecium C497	Human blood	ARO:3002919	vanRA	100	231	3e-135	100	vanRA, also known as vanR, is a vanR variant found in the vanA gene cluster
Enterococcus faecium C497	Human blood	ARO:3002868	dfrG	100	165	2e-88	100	dfrG is a plasmid-encoded dihydrofolate reductase found in Staphylococcus aureus
Enterococcus faecium C497	Human blood	ARO:3002819	msrC	95.12	492	0	100	msrC is a chromosomal-encoded ABC-efflux pump expressed in Enterococcus faecium that confers resistance to erythromycin and other macrolide and streptogramin B antibiotics.
Enterococcus faecium C497	Human blood	ARO:3002556	AAC(6')-Ii	98.9	182	8e-105	100	AAC(6')-Ii is a chromosomal-encoded aminoglycoside acetyltransferase in Enterococcus spp.
Enterococcus faecium C497	Human blood	ARO:3000595	ErmT	99.18	244	4e-140	100	ErmT confers MLSb phenotype.
Enterococcus faecium C497	Human blood	ARO:3000010	vanA	99.71	343	0	100	VanA is a D-Ala-D-Ala ligase homolog that synthesizes D-Ala-D-Lac, an alternative substrate for peptidoglycan synthesis that reduces vancomycin binding affinity. It has been isolated from VREs. It is associated with both vancomycin and teicoplanin resistance.
Enterococcus faecium C497	Human blood	ARO:3000179	tetL	98.45	451	0	98.4716	TetL is a tetracycline efflux protein found in many species of Gram-negative and Gram-positive bacteria.
Enterococcus faecium C497	Human blood	ARO:3002597	AAC(6')-Ie-APH(2'')-Ia	100	479	0	97.3577	AAC(6')-Ie-APH(2'')-Ia is an aminoglycoside acetyltransferase encoded by plasmids and transposons in S. aureus, E. faecalis, E. faecium and Staphylococcus warneri
Enterococcus faecium C497	Human blood	ARO:3002931	vanSA	100	364	0	94.7917	vanSA, also known as vanS, is a vanS variant found in the vanA gene cluster
Enterococcus faecium C497	Human blood	ARO:3002875	dfrE	85.62	153	7e-78	93.2927	dfrE is a chromosome-encoded dihydrofolate reductase found in Enterococcus faecalis
Enterococcus faecium E0333	Human blood	ARO:3000776	adeC	99.83	584	0	100	AdeC is the outer membrane factor of the AdeABC multidrug efflux complex. It can be replaced by other outer membrane channels, and is not essential for antibiotic resistance.
Enterococcus faecium E0333	Human blood	ARO:3003954	efmA	100	428	0	100	efmA is an MFS transporter permease in E. faecium.
Enterococcus faecium E0333	Human blood	ARO:3002962	vanZA	100	161	2e-78	100	vanZA, also known as vanZ, is a vanZ variant found in the vanA gene cluster
Enterococcus faecium E0333	Human blood	ARO:3002955	vanYA	100	303	3e-172	100	vanYA, also known as vanY, is a vanY variant found in the vanA gene cluster
Enterococcus faecium E0333	Human blood	ARO:3002949	vanXA	100	202	4e-112	100	vanXA, also known as vanX, is a vanX variant found in the vanA gene cluster
Enterococcus faecium E0333	Human blood	ARO:3002942	vanHA	100	322	0	100	vanHA, also known as vanH, is a vanH variant in the vanA gene cluster
Enterococcus faecium E0333	Human blood	ARO:3002919	vanRA	100	231	3e-135	100	vanRA, also known as vanR, is a vanR variant found in the vanA gene cluster
Enterococcus faecium E0333	Human blood	ARO:3002897	sat-4	99.44	180	2e-98	100	sat-4 is a plasmid-mediated streptothricin acetyltransferase in Campylobacter coli
Enterococcus faecium E0333	Human blood	ARO:3002868	dfrG	100	165	2e-88	100	dfrG is a plasmid-encoded dihydrofolate reductase found in Staphylococcus aureus
Enterococcus faecium E0333	Human blood	ARO:3002819	msrC	95.12	492	0	100	msrC is a chromosomal-encoded ABC-efflux pump expressed in Enterococcus faecium that confers resistance to erythromycin and other macrolide and streptogramin B antibiotics.
Enterococcus faecium E0333	Human blood	ARO:3002556	AAC(6')-Ii	98.9	182	8e-105	100	AAC(6')-Ii is a chromosomal-encoded aminoglycoside acetyltransferase in Enterococcus spp.
Enterococcus faecium E0333	Human blood	ARO:3002931	vanSA	100	364	0	94.7917	vanSA, also known as vanS, is a vanS variant found in the vanA gene cluster
Enterococcus faecium E0333	Human blood	ARO:3002875	dfrE	85.62	153	7e-78	93.2927	dfrE is a chromosome-encoded dihydrofolate reductase found in Enterococcus faecalis
Enterococcus faecium E1	Human blood	ARO:3000776	adeC	99.66	584	0	100	AdeC is the outer membrane factor of the AdeABC multidrug efflux complex. It can be replaced by other outer membrane channels, and is not essential for antibiotic resistance.
Enterococcus faecium E1	Human blood	ARO:3003954	efmA	100	428	0	100	efmA is an MFS transporter permease in E. faecium.
Enterococcus faecium E1	Human blood	ARO:3002897	sat-4	99.44	180	2e-98	100	sat-4 is a plasmid-mediated streptothricin acetyltransferase in Campylobacter coli
Enterococcus faecium E1	Human blood	ARO:3002868	dfrG	100	165	2e-88	100	dfrG is a plasmid-encoded dihydrofolate reductase found in Staphylococcus aureus
Enterococcus faecium E1	Human blood	ARO:3002819	msrC	95.12	492	0	100	msrC is a chromosomal-encoded ABC-efflux pump expressed in Enterococcus faecium that confers resistance to erythromycin and other macrolide and streptogramin B antibiotics.
Enterococcus faecium E1	Human blood	ARO:3002556	AAC(6')-Ii	98.9	182	8e-105	100	AAC(6')-Ii is a chromosomal-encoded aminoglycoside acetyltransferase in Enterococcus spp.
Enterococcus faecium E1	Human blood	ARO:3000375	ErmB	99.59	245	4e-142	98.7903	ErmB confers the MLSb phenotype. Similar to ErmC, expression of ErmB is inducible by erythromycin. The leader peptide causes attenuation of the mRNA and stabilizes the structure preventing further translation. When erythromycin is present, it binds the leader peptide causing a change in conformation allowing for the expression of ErmB.
Enterococcus faecium E1	Human blood	ARO:3002875	dfrE	85.62	153	7e-78	93.2927	dfrE is a chromosome-encoded dihydrofolate reductase found in Enterococcus faecalis
Enterococcus faecium E1162	Human blood	ARO:3000776	adeC	99.83	584	0	100	AdeC is the outer membrane factor of the AdeABC multidrug efflux complex. It can be replaced by other outer membrane channels, and is not essential for antibiotic resistance.
Enterococcus faecium E1162	Human blood	ARO:3003954	efmA	100	428	0	100	efmA is an MFS transporter permease in E. faecium.
Enterococcus faecium E1162	Human blood	ARO:3002819	msrC	95.12	492	0	100	msrC is a chromosomal-encoded ABC-efflux pump expressed in Enterococcus faecium that confers resistance to erythromycin and other macrolide and streptogramin B antibiotics.
Enterococcus faecium E1162	Human blood	ARO:3002556	AAC(6')-Ii	98.9	182	8e-105	100	AAC(6')-Ii is a chromosomal-encoded aminoglycoside acetyltransferase in Enterococcus spp.
Enterococcus faecium E1162	Human blood	ARO:3000186	tetM	95.46	639	0	100	TetM is a ribosomal protection protein that confers tetracycline resistance. It is found on transposable DNA elements and its horizontal transfer between bacterial species has been documented.
Enterococcus faecium E1162	Human blood	ARO:3000179	tetL	99.78	458	0	100	TetL is a tetracycline efflux protein found in many species of Gram-negative and Gram-positive bacteria.
Enterococcus faecium E1162	Human blood	ARO:3002875	dfrE	85.62	153	7e-78	93.2927	dfrE is a chromosome-encoded dihydrofolate reductase found in Enterococcus faecalis
Enterococcus faecium E1293	Human blood	ARO:3000776	adeC	99.83	584	0	100	AdeC is the outer membrane factor of the AdeABC multidrug efflux complex. It can be replaced by other outer membrane channels, and is not essential for antibiotic resistance.
Enterococcus faecium E1293	Human blood	ARO:3003954	efmA	99.77	428	0	100	efmA is an MFS transporter permease in E. faecium.
Enterococcus faecium E1293	Human blood	ARO:3002897	sat-4	99.44	180	2e-98	100	sat-4 is a plasmid-mediated streptothricin acetyltransferase in Campylobacter coli
Enterococcus faecium E1293	Human blood	ARO:3002819	msrC	95.12	492	0	100	msrC is a chromosomal-encoded ABC-efflux pump expressed in Enterococcus faecium that confers resistance to erythromycin and other macrolide and streptogramin B antibiotics.
Enterococcus faecium E1293	Human blood	ARO:3002556	AAC(6')-Ii	99.45	182	2e-105	100	AAC(6')-Ii is a chromosomal-encoded aminoglycoside acetyltransferase in Enterococcus spp.
Enterococcus faecium E1293	Human blood	ARO:3000347	ErmA	100	243	9e-133	100	ErmA confers the MLSb phenotype. Similar to ErmC, Expression of ErmA is inducible by erythromycin. The leader peptide causes attenuation of the mRNA and stabilizes the structure preventing further translation. When erythromycin is present, it binds the leader peptide causing a change in conformation allowing for the expression of ErmA.
Enterococcus faecium E1293	Human blood	ARO:3000186	tetM	89.05	639	0	100	TetM is a ribosomal protection protein that confers tetracycline resistance. It is found on transposable DNA elements and its horizontal transfer between bacterial species has been documented.
Enterococcus faecium E1293	Human blood	ARO:3000179	tetL	99.78	458	0	100	TetL is a tetracycline efflux protein found in many species of Gram-negative and Gram-positive bacteria.
Enterococcus faecium E1293	Human blood	ARO:3000375	ErmB	100	245	9e-143	98.7903	ErmB confers the MLSb phenotype. Similar to ErmC, expression of ErmB is inducible by erythromycin. The leader peptide causes attenuation of the mRNA and stabilizes the structure preventing further translation. When erythromycin is present, it binds the leader peptide causing a change in conformation allowing for the expression of ErmB.
Enterococcus faecium E1293	Human blood	ARO:3002597	AAC(6')-Ie-APH(2'')-Ia	100	479	0	97.3577	AAC(6')-Ie-APH(2'')-Ia is an aminoglycoside acetyltransferase encoded by plasmids and transposons in S. aureus, E. faecalis, E. faecium and Staphylococcus warneri
Enterococcus faecium E1293	Human blood	ARO:3002875	dfrE	85.62	153	8e-78	93.2927	dfrE is a chromosome-encoded dihydrofolate reductase found in Enterococcus faecalis
Enterococcus faecium E1620	Human blood	ARO:3000776	adeC	99.49	584	0	100	AdeC is the outer membrane factor of the AdeABC multidrug efflux complex. It can be replaced by other outer membrane channels, and is not essential for antibiotic resistance.
Enterococcus faecium E1620	Human blood	ARO:3003954	efmA	99.77	428	0	100	efmA is an MFS transporter permease in E. faecium.
Enterococcus faecium E1620	Human blood	ARO:3002819	msrC	94.92	492	0	100	msrC is a chromosomal-encoded ABC-efflux pump expressed in Enterococcus faecium that confers resistance to erythromycin and other macrolide and streptogramin B antibiotics.
Enterococcus faecium E1620	Human blood	ARO:3002556	AAC(6')-Ii	99.45	182	2e-105	100	AAC(6')-Ii is a chromosomal-encoded aminoglycoside acetyltransferase in Enterococcus spp.
Enterococcus faecium E1620	Human blood	ARO:3002875	dfrE	85.62	153	8e-78	93.2927	dfrE is a chromosome-encoded dihydrofolate reductase found in Enterococcus faecalis
Enterococcus faecium E1636	Human blood	ARO:3000776	adeC	99.49	584	0	100	AdeC is the outer membrane factor of the AdeABC multidrug efflux complex. It can be replaced by other outer membrane channels, and is not essential for antibiotic resistance.
Enterococcus faecium E1636	Human blood	ARO:3003954	efmA	100	428	0	100	efmA is an MFS transporter permease in E. faecium.
Enterococcus faecium E1636	Human blood	ARO:3002819	msrC	95.12	492	0	100	msrC is a chromosomal-encoded ABC-efflux pump expressed in Enterococcus faecium that confers resistance to erythromycin and other macrolide and streptogramin B antibiotics.
Enterococcus faecium E1636	Human blood	ARO:3000186	tetM	88.73	639	0	100	TetM is a ribosomal protection protein that confers tetracycline resistance. It is found on transposable DNA elements and its horizontal transfer between bacterial species has been documented.
Enterococcus faecium E1636	Human blood	ARO:3002875	dfrE	85.62	153	8e-78	93.2927	dfrE is a chromosome-encoded dihydrofolate reductase found in Enterococcus faecalis
Enterococcus faecium E1731	Human blood	ARO:3000776	adeC	99.83	584	0	100	AdeC is the outer membrane factor of the AdeABC multidrug efflux complex. It can be replaced by other outer membrane channels, and is not essential for antibiotic resistance.
Enterococcus faecium E1731	Human blood	ARO:3003954	efmA	100	428	0	100	efmA is an MFS transporter permease in E. faecium.
Enterococcus faecium E1731	Human blood	ARO:3002897	sat-4	99.44	180	2e-98	100	sat-4 is a plasmid-mediated streptothricin acetyltransferase in Campylobacter coli
Enterococcus faecium E1731	Human blood	ARO:3002819	msrC	95.12	492	0	100	msrC is a chromosomal-encoded ABC-efflux pump expressed in Enterococcus faecium that confers resistance to erythromycin and other macrolide and streptogramin B antibiotics.
Enterococcus faecium E1731	Human blood	ARO:3002556	AAC(6')-Ii	98.9	182	8e-105	100	AAC(6')-Ii is a chromosomal-encoded aminoglycoside acetyltransferase in Enterococcus spp.
Enterococcus faecium E1731	Human blood	ARO:3000186	tetM	95.46	639	0	100	TetM is a ribosomal protection protein that confers tetracycline resistance. It is found on transposable DNA elements and its horizontal transfer between bacterial species has been documented.
Enterococcus faecium E1731	Human blood	ARO:3000179	tetL	99.78	458	0	100	TetL is a tetracycline efflux protein found in many species of Gram-negative and Gram-positive bacteria.
Enterococcus faecium E1731	Human blood	ARO:3000375	ErmB	99.59	245	4e-142	98.7903	ErmB confers the MLSb phenotype. Similar to ErmC, expression of ErmB is inducible by erythromycin. The leader peptide causes attenuation of the mRNA and stabilizes the structure preventing further translation. When erythromycin is present, it binds the leader peptide causing a change in conformation allowing for the expression of ErmB.
Enterococcus faecium E1731	Human blood	ARO:3002597	AAC(6')-Ie-APH(2'')-Ia	100	479	0	97.3577	AAC(6')-Ie-APH(2'')-Ia is an aminoglycoside acetyltransferase encoded by plasmids and transposons in S. aureus, E. faecalis, E. faecium and Staphylococcus warneri
Enterococcus faecium E1731	Human blood	ARO:3002875	dfrE	85.62	153	7e-78	93.2927	dfrE is a chromosome-encoded dihydrofolate reductase found in Enterococcus faecalis
Enterococcus faecium E1972	Human blood	ARO:3000776	adeC	94.96	575	0	100	AdeC is the outer membrane factor of the AdeABC multidrug efflux complex. It can be replaced by other outer membrane channels, and is not essential for antibiotic resistance.
Enterococcus faecium E1972	Human blood	ARO:3003954	efmA	100	428	0	100	efmA is an MFS transporter permease in E. faecium.
Enterococcus faecium E1972	Human blood	ARO:3002819	msrC	96.95	492	0	100	msrC is a chromosomal-encoded ABC-efflux pump expressed in Enterococcus faecium that confers resistance to erythromycin and other macrolide and streptogramin B antibiotics.
Enterococcus faecium E1972	Human blood	ARO:3002556	AAC(6')-Ii	98.9	182	9e-105	100	AAC(6')-Ii is a chromosomal-encoded aminoglycoside acetyltransferase in Enterococcus spp.
Enterococcus faecium E1972	Human blood	ARO:3002875	dfrE	86.93	153	5e-79	93.2927	dfrE is a chromosome-encoded dihydrofolate reductase found in Enterococcus faecalis
Enterococcus faecium E2560	Human blood	ARO:3000776	adeC	99.83	584	0	100	AdeC is the outer membrane factor of the AdeABC multidrug efflux complex. It can be replaced by other outer membrane channels, and is not essential for antibiotic resistance.
Enterococcus faecium E2560	Human blood	ARO:3003954	efmA	100	428	0	100	efmA is an MFS transporter permease in E. faecium.
Enterococcus faecium E2560	Human blood	ARO:3002836	lnuB	100	267	1e-156	100	lnuB is a plasmid-mediated nucleotidyltransferase found in Streptococcus lutetiensis
Enterococcus faecium E2560	Human blood	ARO:3002819	msrC	94.92	492	0	100	msrC is a chromosomal-encoded ABC-efflux pump expressed in Enterococcus faecium that confers resistance to erythromycin and other macrolide and streptogramin B antibiotics.
Enterococcus faecium E2560	Human blood	ARO:3002556	AAC(6')-Ii	98.9	182	8e-105	100	AAC(6')-Ii is a chromosomal-encoded aminoglycoside acetyltransferase in Enterococcus spp.
Enterococcus faecium E2560	Human blood	ARO:3002597	AAC(6')-Ie-APH(2'')-Ia	99.79	479	0	97.3577	AAC(6')-Ie-APH(2'')-Ia is an aminoglycoside acetyltransferase encoded by plasmids and transposons in S. aureus, E. faecalis, E. faecium and Staphylococcus warneri
Enterococcus faecium E2560	Human blood	ARO:3002875	dfrE	85.62	153	7e-78	93.2927	dfrE is a chromosome-encoded dihydrofolate reductase found in Enterococcus faecalis
Enterococcus faecium E2620	Human blood	ARO:3000776	adeC	94.43	575	0	100	AdeC is the outer membrane factor of the AdeABC multidrug efflux complex. It can be replaced by other outer membrane channels, and is not essential for antibiotic resistance.
Enterococcus faecium E2620	Human blood	ARO:3002819	msrC	100	492	0	100	msrC is a chromosomal-encoded ABC-efflux pump expressed in Enterococcus faecium that confers resistance to erythromycin and other macrolide and streptogramin B antibiotics.
Enterococcus faecium E2620	Human blood	ARO:3002556	AAC(6')-Ii	99.45	182	2e-105	100	AAC(6')-Ii is a chromosomal-encoded aminoglycoside acetyltransferase in Enterococcus spp.
Enterococcus faecium E2620	Human blood	ARO:3002875	dfrE	86.27	153	2e-78	93.2927	dfrE is a chromosome-encoded dihydrofolate reductase found in Enterococcus faecalis
Enterococcus faecium E2883	Human blood	ARO:3000776	adeC	99.83	584	0	100	AdeC is the outer membrane factor of the AdeABC multidrug efflux complex. It can be replaced by other outer membrane channels, and is not essential for antibiotic resistance.
Enterococcus faecium E2883	Human blood	ARO:3003954	efmA	100	428	0	100	efmA is an MFS transporter permease in E. faecium.
Enterococcus faecium E2883	Human blood	ARO:3002868	dfrG	100	165	2e-88	100	dfrG is a plasmid-encoded dihydrofolate reductase found in Staphylococcus aureus
Enterococcus faecium E2883	Human blood	ARO:3002819	msrC	95.12	492	0	100	msrC is a chromosomal-encoded ABC-efflux pump expressed in Enterococcus faecium that confers resistance to erythromycin and other macrolide and streptogramin B antibiotics.
Enterococcus faecium E2883	Human blood	ARO:3002556	AAC(6')-Ii	98.9	182	8e-105	100	AAC(6')-Ii is a chromosomal-encoded aminoglycoside acetyltransferase in Enterococcus spp.
Enterococcus faecium E2883	Human blood	ARO:3000595	ErmT	99.18	244	4e-140	100	ErmT confers MLSb phenotype.
Enterococcus faecium E2883	Human blood	ARO:3000186	tetM	93.9	639	0	100	TetM is a ribosomal protection protein that confers tetracycline resistance. It is found on transposable DNA elements and its horizontal transfer between bacterial species has been documented.
Enterococcus faecium E2883	Human blood	ARO:3000179	tetL	98.45	451	0	98.4716	TetL is a tetracycline efflux protein found in many species of Gram-negative and Gram-positive bacteria.
Enterococcus faecium E2883	Human blood	ARO:3002875	dfrE	85.62	153	7e-78	93.2927	dfrE is a chromosome-encoded dihydrofolate reductase found in Enterococcus faecalis
Enterococcus faecium E3	Human blood	ARO:3000776	adeC	99.83	589	0	100	AdeC is the outer membrane factor of the AdeABC multidrug efflux complex. It can be replaced by other outer membrane channels, and is not essential for antibiotic resistance.
Enterococcus faecium E3	Human blood	ARO:3003954	efmA	100	428	0	100	efmA is an MFS transporter permease in E. faecium.
Enterococcus faecium E3	Human blood	ARO:3002897	sat-4	99.44	180	2e-98	100	sat-4 is a plasmid-mediated streptothricin acetyltransferase in Campylobacter coli
Enterococcus faecium E3	Human blood	ARO:3002868	dfrG	100	165	2e-88	100	dfrG is a plasmid-encoded dihydrofolate reductase found in Staphylococcus aureus
Enterococcus faecium E3	Human blood	ARO:3002819	msrC	95.12	492	0	100	msrC is a chromosomal-encoded ABC-efflux pump expressed in Enterococcus faecium that confers resistance to erythromycin and other macrolide and streptogramin B antibiotics.
Enterococcus faecium E3	Human blood	ARO:3002556	AAC(6')-Ii	98.9	182	8e-105	100	AAC(6')-Ii is a chromosomal-encoded aminoglycoside acetyltransferase in Enterococcus spp.
Enterococcus faecium E3	Human blood	ARO:3000375	ErmB	99.59	245	4e-142	98.7903	ErmB confers the MLSb phenotype. Similar to ErmC, expression of ErmB is inducible by erythromycin. The leader peptide causes attenuation of the mRNA and stabilizes the structure preventing further translation. When erythromycin is present, it binds the leader peptide causing a change in conformation allowing for the expression of ErmB.
Enterococcus faecium E3	Human blood	ARO:3002875	dfrE	85.62	153	7e-78	93.2927	dfrE is a chromosome-encoded dihydrofolate reductase found in Enterococcus faecalis
Enterococcus faecium E3083	Human blood	ARO:3000776	adeC	94.61	575	0	100	AdeC is the outer membrane factor of the AdeABC multidrug efflux complex. It can be replaced by other outer membrane channels, and is not essential for antibiotic resistance.
Enterococcus faecium E3083	Human blood	ARO:3002556	AAC(6')-Ii	99.45	182	2e-105	100	AAC(6')-Ii is a chromosomal-encoded aminoglycoside acetyltransferase in Enterococcus spp.
Enterococcus faecium E3083	Human blood	ARO:3002875	dfrE	86.93	153	5e-79	93.2927	dfrE is a chromosome-encoded dihydrofolate reductase found in Enterococcus faecalis
Enterococcus faecium E3346	Human blood	ARO:3000776	adeC	99.66	584	0	100	AdeC is the outer membrane factor of the AdeABC multidrug efflux complex. It can be replaced by other outer membrane channels, and is not essential for antibiotic resistance.
Enterococcus faecium E3346	Human blood	ARO:3003954	efmA	100	428	0	100	efmA is an MFS transporter permease in E. faecium.
Enterococcus faecium E3346	Human blood	ARO:3002819	msrC	94.51	492	0	100	msrC is a chromosomal-encoded ABC-efflux pump expressed in Enterococcus faecium that confers resistance to erythromycin and other macrolide and streptogramin B antibiotics.
Enterococcus faecium E3346	Human blood	ARO:3002556	AAC(6')-Ii	98.9	182	1e-104	100	AAC(6')-Ii is a chromosomal-encoded aminoglycoside acetyltransferase in Enterococcus spp.
Enterococcus faecium E3548	Human blood	ARO:3000776	adeC	94.43	575	0	100	AdeC is the outer membrane factor of the AdeABC multidrug efflux complex. It can be replaced by other outer membrane channels, and is not essential for antibiotic resistance.
Enterococcus faecium E3548	Human blood	ARO:3002819	msrC	99.39	492	0	100	msrC is a chromosomal-encoded ABC-efflux pump expressed in Enterococcus faecium that confers resistance to erythromycin and other macrolide and streptogramin B antibiotics.
Enterococcus faecium E3548	Human blood	ARO:3002556	AAC(6')-Ii	99.45	182	2e-105	100	AAC(6')-Ii is a chromosomal-encoded aminoglycoside acetyltransferase in Enterococcus spp.
Enterococcus faecium E3548	Human blood	ARO:3002875	dfrE	86.93	153	4e-79	93.2927	dfrE is a chromosome-encoded dihydrofolate reductase found in Enterococcus faecalis
Enterococcus faecium E39	Human blood	ARO:3000776	adeC	99.83	584	0	100	AdeC is the outer membrane factor of the AdeABC multidrug efflux complex. It can be replaced by other outer membrane channels, and is not essential for antibiotic resistance.
Enterococcus faecium E39	Human blood	ARO:3003954	efmA	100	428	0	100	efmA is an MFS transporter permease in E. faecium.
Enterococcus faecium E39	Human blood	ARO:3002962	vanZA	100	161	2e-78	100	vanZA, also known as vanZ, is a vanZ variant found in the vanA gene cluster
Enterococcus faecium E39	Human blood	ARO:3002955	vanYA	100	303	3e-172	100	vanYA, also known as vanY, is a vanY variant found in the vanA gene cluster
Enterococcus faecium E39	Human blood	ARO:3002949	vanXA	99.5	202	2e-111	100	vanXA, also known as vanX, is a vanX variant found in the vanA gene cluster
Enterococcus faecium E39	Human blood	ARO:3002942	vanHA	100	322	0	100	vanHA, also known as vanH, is a vanH variant in the vanA gene cluster
Enterococcus faecium E39	Human blood	ARO:3002931	vanSA	100	384	0	100	vanSA, also known as vanS, is a vanS variant found in the vanA gene cluster
Enterococcus faecium E39	Human blood	ARO:3002919	vanRA	100	231	3e-135	100	vanRA, also known as vanR, is a vanR variant found in the vanA gene cluster
Enterococcus faecium E39	Human blood	ARO:3002897	sat-4	99.44	180	2e-98	100	sat-4 is a plasmid-mediated streptothricin acetyltransferase in Campylobacter coli
Enterococcus faecium E39	Human blood	ARO:3002819	msrC	95.12	492	0	100	msrC is a chromosomal-encoded ABC-efflux pump expressed in Enterococcus faecium that confers resistance to erythromycin and other macrolide and streptogramin B antibiotics.
Enterococcus faecium E39	Human blood	ARO:3002556	AAC(6')-Ii	98.9	182	8e-105	100	AAC(6')-Ii is a chromosomal-encoded aminoglycoside acetyltransferase in Enterococcus spp.
Enterococcus faecium E39	Human blood	ARO:3000186	tetM	93.9	639	0	100	TetM is a ribosomal protection protein that confers tetracycline resistance. It is found on transposable DNA elements and its horizontal transfer between bacterial species has been documented.
Enterococcus faecium E39	Human blood	ARO:3000010	vanA	99.71	343	0	100	VanA is a D-Ala-D-Ala ligase homolog that synthesizes D-Ala-D-Lac, an alternative substrate for peptidoglycan synthesis that reduces vancomycin binding affinity. It has been isolated from VREs. It is associated with both vancomycin and teicoplanin resistance.
Enterococcus faecium E39	Human blood	ARO:3000375	ErmB	99.59	245	4e-142	98.7903	ErmB confers the MLSb phenotype. Similar to ErmC, expression of ErmB is inducible by erythromycin. The leader peptide causes attenuation of the mRNA and stabilizes the structure preventing further translation. When erythromycin is present, it binds the leader peptide causing a change in conformation allowing for the expression of ErmB.
Enterococcus faecium E39	Human blood	ARO:3000179	tetL	98.45	451	0	98.4716	TetL is a tetracycline efflux protein found in many species of Gram-negative and Gram-positive bacteria.
Enterococcus faecium E39	Human blood	ARO:3002875	dfrE	85.62	153	7e-78	93.2927	dfrE is a chromosome-encoded dihydrofolate reductase found in Enterococcus faecalis
Enterococcus faecium E4	Human blood	ARO:3000776	adeC	99.83	589	0	100	AdeC is the outer membrane factor of the AdeABC multidrug efflux complex. It can be replaced by other outer membrane channels, and is not essential for antibiotic resistance.
Enterococcus faecium E4	Human blood	ARO:3003954	efmA	100	428	0	100	efmA is an MFS transporter permease in E. faecium.
Enterococcus faecium E4	Human blood	ARO:3002964	vanWB	93.09	275	1e-155	100	vanWB, also known as vanW, is a vanW variant found in the vanB gene cluster
Enterococcus faecium E4	Human blood	ARO:3002956	vanYB	92.91	268	3e-150	100	vanYB is a vanY variant found in the vanB gene cluster
Enterococcus faecium E4	Human blood	ARO:3002950	vanXB	95.54	202	1e-116	100	vanXB is a vanX variant found in the vanB gene cluster
Enterococcus faecium E4	Human blood	ARO:3002943	vanHB	94.43	323	0	100	vanHB is a vanH variant in the vanB gene cluster
Enterococcus faecium E4	Human blood	ARO:3002932	vanSB	96.2	447	0	100	vanSB is a vanS variant found in the vanB gene cluster
Enterococcus faecium E4	Human blood	ARO:3002897	sat-4	99.44	180	2e-98	100	sat-4 is a plasmid-mediated streptothricin acetyltransferase in Campylobacter coli
Enterococcus faecium E4	Human blood	ARO:3002868	dfrG	100	165	2e-88	100	dfrG is a plasmid-encoded dihydrofolate reductase found in Staphylococcus aureus
Enterococcus faecium E4	Human blood	ARO:3002556	AAC(6')-Ii	98.9	182	8e-105	100	AAC(6')-Ii is a chromosomal-encoded aminoglycoside acetyltransferase in Enterococcus spp.
Enterococcus faecium E4	Human blood	ARO:3000013	vanB	100	342	0	100	VanB is a D-Ala-D-Ala ligase homolog similar to VanA, and can synthesize D-Ala-D-Lac, an alternative substrate for peptidoglycan synthesis that reduces vancomycin binding affinity. It has been isolated from VREs. It is associated with vancomycin resistance, but not teicoplanin resistance.
Enterococcus faecium E4	Human blood	ARO:3002921	vanRB	96.35	219	2e-123	99.5455	vanRB is a vanR variant found in the vanB gene cluster
Enterococcus faecium E4	Human blood	ARO:3000375	ErmB	99.59	245	4e-142	98.7903	ErmB confers the MLSb phenotype. Similar to ErmC, expression of ErmB is inducible by erythromycin. The leader peptide causes attenuation of the mRNA and stabilizes the structure preventing further translation. When erythromycin is present, it binds the leader peptide causing a change in conformation allowing for the expression of ErmB.
Enterococcus faecium E4	Human blood	ARO:3002875	dfrE	85.62	153	7e-78	93.2927	dfrE is a chromosome-encoded dihydrofolate reductase found in Enterococcus faecalis
Enterococcus faecium E417	Human blood	ARO:3000776	adeC	99.83	584	0	100	AdeC is the outer membrane factor of the AdeABC multidrug efflux complex. It can be replaced by other outer membrane channels, and is not essential for antibiotic resistance.
Enterococcus faecium E417	Human blood	ARO:3003954	efmA	100	428	0	100	efmA is an MFS transporter permease in E. faecium.
Enterococcus faecium E417	Human blood	ARO:3002962	vanZA	100	161	2e-78	100	vanZA, also known as vanZ, is a vanZ variant found in the vanA gene cluster
Enterococcus faecium E417	Human blood	ARO:3002955	vanYA	99.67	303	3e-171	100	vanYA, also known as vanY, is a vanY variant found in the vanA gene cluster
Enterococcus faecium E417	Human blood	ARO:3002949	vanXA	99.5	202	2e-111	100	vanXA, also known as vanX, is a vanX variant found in the vanA gene cluster
Enterococcus faecium E417	Human blood	ARO:3002942	vanHA	100	322	0	100	vanHA, also known as vanH, is a vanH variant in the vanA gene cluster
Enterococcus faecium E417	Human blood	ARO:3002919	vanRA	100	231	3e-135	100	vanRA, also known as vanR, is a vanR variant found in the vanA gene cluster
Enterococcus faecium E417	Human blood	ARO:3002897	sat-4	99.44	180	2e-98	100	sat-4 is a plasmid-mediated streptothricin acetyltransferase in Campylobacter coli
Enterococcus faecium E417	Human blood	ARO:3002868	dfrG	100	165	2e-88	100	dfrG is a plasmid-encoded dihydrofolate reductase found in Staphylococcus aureus
Enterococcus faecium E417	Human blood	ARO:3002819	msrC	95.12	492	0	100	msrC is a chromosomal-encoded ABC-efflux pump expressed in Enterococcus faecium that confers resistance to erythromycin and other macrolide and streptogramin B antibiotics.
Enterococcus faecium E417	Human blood	ARO:3002556	AAC(6')-Ii	98.9	182	8e-105	100	AAC(6')-Ii is a chromosomal-encoded aminoglycoside acetyltransferase in Enterococcus spp.
Enterococcus faecium E417	Human blood	ARO:3000010	vanA	99.71	343	0	100	VanA is a D-Ala-D-Ala ligase homolog that synthesizes D-Ala-D-Lac, an alternative substrate for peptidoglycan synthesis that reduces vancomycin binding affinity. It has been isolated from VREs. It is associated with both vancomycin and teicoplanin resistance.
Enterococcus faecium E417	Human blood	ARO:3000375	ErmB	99.59	245	4e-142	98.7903	ErmB confers the MLSb phenotype. Similar to ErmC, expression of ErmB is inducible by erythromycin. The leader peptide causes attenuation of the mRNA and stabilizes the structure preventing further translation. When erythromycin is present, it binds the leader peptide causing a change in conformation allowing for the expression of ErmB.
Enterococcus faecium E417	Human blood	ARO:3002597	AAC(6')-Ie-APH(2'')-Ia	100	479	0	97.3577	AAC(6')-Ie-APH(2'')-Ia is an aminoglycoside acetyltransferase encoded by plasmids and transposons in S. aureus, E. faecalis, E. faecium and Staphylococcus warneri
Enterococcus faecium E417	Human blood	ARO:3002931	vanSA	100	364	0	94.7917	vanSA, also known as vanS, is a vanS variant found in the vanA gene cluster
Enterococcus faecium E417	Human blood	ARO:3002875	dfrE	85.62	153	7e-78	93.2927	dfrE is a chromosome-encoded dihydrofolate reductase found in Enterococcus faecalis
Enterococcus faecium E5	Human blood	ARO:3000776	adeC	99.83	589	0	100	AdeC is the outer membrane factor of the AdeABC multidrug efflux complex. It can be replaced by other outer membrane channels, and is not essential for antibiotic resistance.
Enterococcus faecium E5	Human blood	ARO:3003954	efmA	100	428	0	100	efmA is an MFS transporter permease in E. faecium.
Enterococcus faecium E5	Human blood	ARO:3002897	sat-4	99.44	180	2e-98	100	sat-4 is a plasmid-mediated streptothricin acetyltransferase in Campylobacter coli
Enterococcus faecium E5	Human blood	ARO:3002868	dfrG	100	165	2e-88	100	dfrG is a plasmid-encoded dihydrofolate reductase found in Staphylococcus aureus
Enterococcus faecium E5	Human blood	ARO:3002819	msrC	95.12	492	0	100	msrC is a chromosomal-encoded ABC-efflux pump expressed in Enterococcus faecium that confers resistance to erythromycin and other macrolide and streptogramin B antibiotics.
Enterococcus faecium E5	Human blood	ARO:3002556	AAC(6')-Ii	98.9	182	8e-105	100	AAC(6')-Ii is a chromosomal-encoded aminoglycoside acetyltransferase in Enterococcus spp.
Enterococcus faecium E5	Human blood	ARO:3000375	ErmB	99.59	245	4e-142	98.7903	ErmB confers the MLSb phenotype. Similar to ErmC, expression of ErmB is inducible by erythromycin. The leader peptide causes attenuation of the mRNA and stabilizes the structure preventing further translation. When erythromycin is present, it binds the leader peptide causing a change in conformation allowing for the expression of ErmB.
Enterococcus faecium E5	Human blood	ARO:3002875	dfrE	85.62	153	7e-78	93.2927	dfrE is a chromosome-encoded dihydrofolate reductase found in Enterococcus faecalis
Enterococcus faecium ISMMS_VRE_12	Human blood	ARO:3000776	adeC	100	589	0	100	AdeC is the outer membrane factor of the AdeABC multidrug efflux complex. It can be replaced by other outer membrane channels, and is not essential for antibiotic resistance.
Enterococcus faecium ISMMS_VRE_12	Human blood	ARO:3003954	efmA	100	428	0	100	efmA is an MFS transporter permease in E. faecium.
Enterococcus faecium ISMMS_VRE_12	Human blood	ARO:3002962	vanZA	100	161	2e-78	100	vanZA, also known as vanZ, is a vanZ variant found in the vanA gene cluster
Enterococcus faecium ISMMS_VRE_12	Human blood	ARO:3002955	vanYA	99.67	303	3e-171	100	vanYA, also known as vanY, is a vanY variant found in the vanA gene cluster
Enterococcus faecium ISMMS_VRE_12	Human blood	ARO:3002949	vanXA	99.5	202	2e-111	100	vanXA, also known as vanX, is a vanX variant found in the vanA gene cluster
Enterococcus faecium ISMMS_VRE_12	Human blood	ARO:3002942	vanHA	100	322	0	100	vanHA, also known as vanH, is a vanH variant in the vanA gene cluster
Enterococcus faecium ISMMS_VRE_12	Human blood	ARO:3002931	vanSA	100	384	0	100	vanSA, also known as vanS, is a vanS variant found in the vanA gene cluster
Enterococcus faecium ISMMS_VRE_12	Human blood	ARO:3002919	vanRA	100	231	3e-135	100	vanRA, also known as vanR, is a vanR variant found in the vanA gene cluster
Enterococcus faecium ISMMS_VRE_12	Human blood	ARO:3002897	sat-4	99.44	180	2e-98	100	sat-4 is a plasmid-mediated streptothricin acetyltransferase in Campylobacter coli
Enterococcus faecium ISMMS_VRE_12	Human blood	ARO:3002819	msrC	95.12	492	0	100	msrC is a chromosomal-encoded ABC-efflux pump expressed in Enterococcus faecium that confers resistance to erythromycin and other macrolide and streptogramin B antibiotics.
Enterococcus faecium ISMMS_VRE_12	Human blood	ARO:3002556	AAC(6')-Ii	98.9	182	8e-105	100	AAC(6')-Ii is a chromosomal-encoded aminoglycoside acetyltransferase in Enterococcus spp.
Enterococcus faecium ISMMS_VRE_12	Human blood	ARO:3000186	tetM	93.74	639	0	100	TetM is a ribosomal protection protein that confers tetracycline resistance. It is found on transposable DNA elements and its horizontal transfer between bacterial species has been documented.
Enterococcus faecium ISMMS_VRE_12	Human blood	ARO:3000010	vanA	99.71	343	0	100	VanA is a D-Ala-D-Ala ligase homolog that synthesizes D-Ala-D-Lac, an alternative substrate for peptidoglycan synthesis that reduces vancomycin binding affinity. It has been isolated from VREs. It is associated with both vancomycin and teicoplanin resistance.
Enterococcus faecium ISMMS_VRE_12	Human blood	ARO:3000375	ErmB	99.59	245	4e-142	98.7903	ErmB confers the MLSb phenotype. Similar to ErmC, expression of ErmB is inducible by erythromycin. The leader peptide causes attenuation of the mRNA and stabilizes the structure preventing further translation. When erythromycin is present, it binds the leader peptide causing a change in conformation allowing for the expression of ErmB.
Enterococcus faecium ISMMS_VRE_12	Human blood	ARO:3000179	tetL	98.45	451	0	98.4716	TetL is a tetracycline efflux protein found in many species of Gram-negative and Gram-positive bacteria.
Enterococcus faecium ISMMS_VRE_12	Human blood	ARO:3002875	dfrE	85.62	153	7e-78	93.2927	dfrE is a chromosome-encoded dihydrofolate reductase found in Enterococcus faecalis
Enterococcus faecium ISMMS_VRE_9	Human blood	ARO:3000776	adeC	100	589	0	100	AdeC is the outer membrane factor of the AdeABC multidrug efflux complex. It can be replaced by other outer membrane channels, and is not essential for antibiotic resistance.
Enterococcus faecium ISMMS_VRE_9	Human blood	ARO:3003954	efmA	100	428	0	100	efmA is an MFS transporter permease in E. faecium.
Enterococcus faecium ISMMS_VRE_9	Human blood	ARO:3002962	vanZA	100	161	2e-78	100	vanZA, also known as vanZ, is a vanZ variant found in the vanA gene cluster
Enterococcus faecium ISMMS_VRE_9	Human blood	ARO:3002955	vanYA	99.67	303	3e-171	100	vanYA, also known as vanY, is a vanY variant found in the vanA gene cluster
Enterococcus faecium ISMMS_VRE_9	Human blood	ARO:3002949	vanXA	99.5	202	2e-111	100	vanXA, also known as vanX, is a vanX variant found in the vanA gene cluster
Enterococcus faecium ISMMS_VRE_9	Human blood	ARO:3002942	vanHA	100	322	0	100	vanHA, also known as vanH, is a vanH variant in the vanA gene cluster
Enterococcus faecium ISMMS_VRE_9	Human blood	ARO:3002931	vanSA	100	384	0	100	vanSA, also known as vanS, is a vanS variant found in the vanA gene cluster
Enterococcus faecium ISMMS_VRE_9	Human blood	ARO:3002919	vanRA	100	231	3e-135	100	vanRA, also known as vanR, is a vanR variant found in the vanA gene cluster
Enterococcus faecium ISMMS_VRE_9	Human blood	ARO:3002897	sat-4	99.44	180	2e-98	100	sat-4 is a plasmid-mediated streptothricin acetyltransferase in Campylobacter coli
Enterococcus faecium ISMMS_VRE_9	Human blood	ARO:3002819	msrC	95.12	492	0	100	msrC is a chromosomal-encoded ABC-efflux pump expressed in Enterococcus faecium that confers resistance to erythromycin and other macrolide and streptogramin B antibiotics.
Enterococcus faecium ISMMS_VRE_9	Human blood	ARO:3002556	AAC(6')-Ii	98.9	182	8e-105	100	AAC(6')-Ii is a chromosomal-encoded aminoglycoside acetyltransferase in Enterococcus spp.
Enterococcus faecium ISMMS_VRE_9	Human blood	ARO:3000186	tetM	93.74	639	0	100	TetM is a ribosomal protection protein that confers tetracycline resistance. It is found on transposable DNA elements and its horizontal transfer between bacterial species has been documented.
Enterococcus faecium ISMMS_VRE_9	Human blood	ARO:3000010	vanA	99.71	343	0	100	VanA is a D-Ala-D-Ala ligase homolog that synthesizes D-Ala-D-Lac, an alternative substrate for peptidoglycan synthesis that reduces vancomycin binding affinity. It has been isolated from VREs. It is associated with both vancomycin and teicoplanin resistance.
Enterococcus faecium ISMMS_VRE_9	Human blood	ARO:3000375	ErmB	99.59	245	4e-142	98.7903	ErmB confers the MLSb phenotype. Similar to ErmC, expression of ErmB is inducible by erythromycin. The leader peptide causes attenuation of the mRNA and stabilizes the structure preventing further translation. When erythromycin is present, it binds the leader peptide causing a change in conformation allowing for the expression of ErmB.
Enterococcus faecium ISMMS_VRE_9	Human blood	ARO:3000179	tetL	98.45	451	0	98.4716	TetL is a tetracycline efflux protein found in many species of Gram-negative and Gram-positive bacteria.
Enterococcus faecium ISMMS_VRE_9	Human blood	ARO:3002875	dfrE	85.62	153	7e-78	93.2927	dfrE is a chromosome-encoded dihydrofolate reductase found in Enterococcus faecalis
Enterococcus faecium P1123	Human blood	ARO:3000776	adeC	99.83	584	0	100	AdeC is the outer membrane factor of the AdeABC multidrug efflux complex. It can be replaced by other outer membrane channels, and is not essential for antibiotic resistance.
Enterococcus faecium P1123	Human blood	ARO:3003954	efmA	100	428	0	100	efmA is an MFS transporter permease in E. faecium.
Enterococcus faecium P1123	Human blood	ARO:3002962	vanZA	100	161	2e-78	100	vanZA, also known as vanZ, is a vanZ variant found in the vanA gene cluster
Enterococcus faecium P1123	Human blood	ARO:3002955	vanYA	99.67	303	3e-171	100	vanYA, also known as vanY, is a vanY variant found in the vanA gene cluster
Enterococcus faecium P1123	Human blood	ARO:3002942	vanHA	100	322	0	100	vanHA, also known as vanH, is a vanH variant in the vanA gene cluster
Enterococcus faecium P1123	Human blood	ARO:3002919	vanRA	100	231	3e-135	100	vanRA, also known as vanR, is a vanR variant found in the vanA gene cluster
Enterococcus faecium P1123	Human blood	ARO:3002897	sat-4	99.44	180	2e-98	100	sat-4 is a plasmid-mediated streptothricin acetyltransferase in Campylobacter coli
Enterococcus faecium P1123	Human blood	ARO:3002819	msrC	95.12	492	0	100	msrC is a chromosomal-encoded ABC-efflux pump expressed in Enterococcus faecium that confers resistance to erythromycin and other macrolide and streptogramin B antibiotics.
Enterococcus faecium P1123	Human blood	ARO:3002556	AAC(6')-Ii	98.9	182	8e-105	100	AAC(6')-Ii is a chromosomal-encoded aminoglycoside acetyltransferase in Enterococcus spp.
Enterococcus faecium P1123	Human blood	ARO:3000010	vanA	99.71	343	0	100	VanA is a D-Ala-D-Ala ligase homolog that synthesizes D-Ala-D-Lac, an alternative substrate for peptidoglycan synthesis that reduces vancomycin binding affinity. It has been isolated from VREs. It is associated with both vancomycin and teicoplanin resistance.
Enterococcus faecium P1123	Human blood	ARO:3000375	ErmB	99.59	245	3e-142	98.7903	ErmB confers the MLSb phenotype. Similar to ErmC, expression of ErmB is inducible by erythromycin. The leader peptide causes attenuation of the mRNA and stabilizes the structure preventing further translation. When erythromycin is present, it binds the leader peptide causing a change in conformation allowing for the expression of ErmB.
Enterococcus faecium P1123	Human blood	ARO:3000179	tetL	98.45	451	0	98.4716	TetL is a tetracycline efflux protein found in many species of Gram-negative and Gram-positive bacteria.
Enterococcus faecium P1123	Human blood	ARO:3002597	AAC(6')-Ie-APH(2'')-Ia	99.79	479	0	97.3577	AAC(6')-Ie-APH(2'')-Ia is an aminoglycoside acetyltransferase encoded by plasmids and transposons in S. aureus, E. faecalis, E. faecium and Staphylococcus warneri
Enterococcus faecium P1123	Human blood	ARO:3002931	vanSA	100	364	0	94.7917	vanSA, also known as vanS, is a vanS variant found in the vanA gene cluster
Enterococcus faecium P1123	Human blood	ARO:3002875	dfrE	85.62	153	7e-78	93.2927	dfrE is a chromosome-encoded dihydrofolate reductase found in Enterococcus faecalis
Enterococcus faecium P1190	Human blood	ARO:3000776	adeC	99.83	584	0	100	AdeC is the outer membrane factor of the AdeABC multidrug efflux complex. It can be replaced by other outer membrane channels, and is not essential for antibiotic resistance.
Enterococcus faecium P1190	Human blood	ARO:3003954	efmA	100	428	0	100	efmA is an MFS transporter permease in E. faecium.
Enterococcus faecium P1190	Human blood	ARO:3002962	vanZA	100	161	2e-78	100	vanZA, also known as vanZ, is a vanZ variant found in the vanA gene cluster
Enterococcus faecium P1190	Human blood	ARO:3002955	vanYA	99.67	303	3e-171	100	vanYA, also known as vanY, is a vanY variant found in the vanA gene cluster
Enterococcus faecium P1190	Human blood	ARO:3002949	vanXA	99.5	202	2e-111	100	vanXA, also known as vanX, is a vanX variant found in the vanA gene cluster
Enterococcus faecium P1190	Human blood	ARO:3002942	vanHA	100	322	0	100	vanHA, also known as vanH, is a vanH variant in the vanA gene cluster
Enterococcus faecium P1190	Human blood	ARO:3002919	vanRA	100	231	3e-135	100	vanRA, also known as vanR, is a vanR variant found in the vanA gene cluster
Enterococcus faecium P1190	Human blood	ARO:3002897	sat-4	99.44	180	2e-98	100	sat-4 is a plasmid-mediated streptothricin acetyltransferase in Campylobacter coli
Enterococcus faecium P1190	Human blood	ARO:3002868	dfrG	100	165	2e-88	100	dfrG is a plasmid-encoded dihydrofolate reductase found in Staphylococcus aureus
Enterococcus faecium P1190	Human blood	ARO:3002819	msrC	95.12	492	0	100	msrC is a chromosomal-encoded ABC-efflux pump expressed in Enterococcus faecium that confers resistance to erythromycin and other macrolide and streptogramin B antibiotics.
Enterococcus faecium P1190	Human blood	ARO:3002556	AAC(6')-Ii	98.9	182	8e-105	100	AAC(6')-Ii is a chromosomal-encoded aminoglycoside acetyltransferase in Enterococcus spp.
Enterococcus faecium P1190	Human blood	ARO:3000010	vanA	99.71	343	0	100	VanA is a D-Ala-D-Ala ligase homolog that synthesizes D-Ala-D-Lac, an alternative substrate for peptidoglycan synthesis that reduces vancomycin binding affinity. It has been isolated from VREs. It is associated with both vancomycin and teicoplanin resistance.
Enterococcus faecium P1190	Human blood	ARO:3000375	ErmB	99.59	245	3e-142	98.7903	ErmB confers the MLSb phenotype. Similar to ErmC, expression of ErmB is inducible by erythromycin. The leader peptide causes attenuation of the mRNA and stabilizes the structure preventing further translation. When erythromycin is present, it binds the leader peptide causing a change in conformation allowing for the expression of ErmB.
Enterococcus faecium P1190	Human blood	ARO:3000179	tetL	98.45	451	0	98.4716	TetL is a tetracycline efflux protein found in many species of Gram-negative and Gram-positive bacteria.
Enterococcus faecium P1190	Human blood	ARO:3002597	AAC(6')-Ie-APH(2'')-Ia	99.79	479	0	97.3577	AAC(6')-Ie-APH(2'')-Ia is an aminoglycoside acetyltransferase encoded by plasmids and transposons in S. aureus, E. faecalis, E. faecium and Staphylococcus warneri
Enterococcus faecium P1190	Human blood	ARO:3002931	vanSA	100	364	0	94.7917	vanSA, also known as vanS, is a vanS variant found in the vanA gene cluster
Enterococcus faecium P1190	Human blood	ARO:3002875	dfrE	85.62	153	7e-78	93.2927	dfrE is a chromosome-encoded dihydrofolate reductase found in Enterococcus faecalis
Enterococcus faecium P1986	Human blood	ARO:3000776	adeC	99.83	584	0	100	AdeC is the outer membrane factor of the AdeABC multidrug efflux complex. It can be replaced by other outer membrane channels, and is not essential for antibiotic resistance.
Enterococcus faecium P1986	Human blood	ARO:3003954	efmA	100	428	0	100	efmA is an MFS transporter permease in E. faecium.
Enterococcus faecium P1986	Human blood	ARO:3002962	vanZA	100	161	2e-78	100	vanZA, also known as vanZ, is a vanZ variant found in the vanA gene cluster
Enterococcus faecium P1986	Human blood	ARO:3002955	vanYA	99.67	303	3e-171	100	vanYA, also known as vanY, is a vanY variant found in the vanA gene cluster
Enterococcus faecium P1986	Human blood	ARO:3002949	vanXA	99.5	202	2e-111	100	vanXA, also known as vanX, is a vanX variant found in the vanA gene cluster
Enterococcus faecium P1986	Human blood	ARO:3002942	vanHA	100	322	0	100	vanHA, also known as vanH, is a vanH variant in the vanA gene cluster
Enterococcus faecium P1986	Human blood	ARO:3002919	vanRA	100	231	3e-135	100	vanRA, also known as vanR, is a vanR variant found in the vanA gene cluster
Enterococcus faecium P1986	Human blood	ARO:3002897	sat-4	99.44	180	2e-98	100	sat-4 is a plasmid-mediated streptothricin acetyltransferase in Campylobacter coli
Enterococcus faecium P1986	Human blood	ARO:3002868	dfrG	100	165	2e-88	100	dfrG is a plasmid-encoded dihydrofolate reductase found in Staphylococcus aureus
Enterococcus faecium P1986	Human blood	ARO:3002819	msrC	95.12	492	0	100	msrC is a chromosomal-encoded ABC-efflux pump expressed in Enterococcus faecium that confers resistance to erythromycin and other macrolide and streptogramin B antibiotics.
Enterococcus faecium P1986	Human blood	ARO:3002556	AAC(6')-Ii	98.9	182	8e-105	100	AAC(6')-Ii is a chromosomal-encoded aminoglycoside acetyltransferase in Enterococcus spp.
Enterococcus faecium P1986	Human blood	ARO:3000010	vanA	99.71	343	0	100	VanA is a D-Ala-D-Ala ligase homolog that synthesizes D-Ala-D-Lac, an alternative substrate for peptidoglycan synthesis that reduces vancomycin binding affinity. It has been isolated from VREs. It is associated with both vancomycin and teicoplanin resistance.
Enterococcus faecium P1986	Human blood	ARO:3000375	ErmB	100	245	1e-142	98.7903	ErmB confers the MLSb phenotype. Similar to ErmC, expression of ErmB is inducible by erythromycin. The leader peptide causes attenuation of the mRNA and stabilizes the structure preventing further translation. When erythromycin is present, it binds the leader peptide causing a change in conformation allowing for the expression of ErmB.
Enterococcus faecium P1986	Human blood	ARO:3002931	vanSA	100	364	0	94.7917	vanSA, also known as vanS, is a vanS variant found in the vanA gene cluster
Enterococcus faecium P1986	Human blood	ARO:3002875	dfrE	85.62	153	7e-78	93.2927	dfrE is a chromosome-encoded dihydrofolate reductase found in Enterococcus faecalis
Enterococcus faecium TX0082	Human blood	ARO:3000776	adeC	99.83	584	0	100	AdeC is the outer membrane factor of the AdeABC multidrug efflux complex. It can be replaced by other outer membrane channels, and is not essential for antibiotic resistance.
Enterococcus faecium TX0082	Human blood	ARO:3003954	efmA	100	428	0	100	efmA is an MFS transporter permease in E. faecium.
Enterococcus faecium TX0082	Human blood	ARO:3002962	vanZA	100	161	2e-78	100	vanZA, also known as vanZ, is a vanZ variant found in the vanA gene cluster
Enterococcus faecium TX0082	Human blood	ARO:3002955	vanYA	99.67	303	3e-171	100	vanYA, also known as vanY, is a vanY variant found in the vanA gene cluster
Enterococcus faecium TX0082	Human blood	ARO:3002949	vanXA	99.5	202	2e-111	100	vanXA, also known as vanX, is a vanX variant found in the vanA gene cluster
Enterococcus faecium TX0082	Human blood	ARO:3002942	vanHA	100	322	0	100	vanHA, also known as vanH, is a vanH variant in the vanA gene cluster
Enterococcus faecium TX0082	Human blood	ARO:3002919	vanRA	100	231	3e-135	100	vanRA, also known as vanR, is a vanR variant found in the vanA gene cluster
Enterococcus faecium TX0082	Human blood	ARO:3002897	sat-4	99.44	180	2e-98	100	sat-4 is a plasmid-mediated streptothricin acetyltransferase in Campylobacter coli
Enterococcus faecium TX0082	Human blood	ARO:3002867	dfrF	100	164	4e-93	100	dfrF is a chromosome-encoded dihydrofolate reductase found in Streptococcus pyogenes
Enterococcus faecium TX0082	Human blood	ARO:3002819	msrC	95.12	492	0	100	msrC is a chromosomal-encoded ABC-efflux pump expressed in Enterococcus faecium that confers resistance to erythromycin and other macrolide and streptogramin B antibiotics.
Enterococcus faecium TX0082	Human blood	ARO:3002556	AAC(6')-Ii	98.9	182	8e-105	100	AAC(6')-Ii is a chromosomal-encoded aminoglycoside acetyltransferase in Enterococcus spp.
Enterococcus faecium TX0082	Human blood	ARO:3000186	tetM	92.64	639	0	100	TetM is a ribosomal protection protein that confers tetracycline resistance. It is found on transposable DNA elements and its horizontal transfer between bacterial species has been documented.
Enterococcus faecium TX0082	Human blood	ARO:3000010	vanA	99.71	343	0	100	VanA is a D-Ala-D-Ala ligase homolog that synthesizes D-Ala-D-Lac, an alternative substrate for peptidoglycan synthesis that reduces vancomycin binding affinity. It has been isolated from VREs. It is associated with both vancomycin and teicoplanin resistance.
Enterococcus faecium TX0082	Human blood	ARO:3000375	ErmB	99.59	245	4e-142	98.7903	ErmB confers the MLSb phenotype. Similar to ErmC, expression of ErmB is inducible by erythromycin. The leader peptide causes attenuation of the mRNA and stabilizes the structure preventing further translation. When erythromycin is present, it binds the leader peptide causing a change in conformation allowing for the expression of ErmB.
Enterococcus faecium TX0082	Human blood	ARO:3002931	vanSA	100	364	0	94.7917	vanSA, also known as vanS, is a vanS variant found in the vanA gene cluster
Enterococcus faecium TX0082	Human blood	ARO:3002875	dfrE	85.62	153	7e-78	93.2927	dfrE is a chromosome-encoded dihydrofolate reductase found in Enterococcus faecalis
Enterococcus faecium TX0133A	Human blood	ARO:3000776	adeC	99.83	584	0	100	AdeC is the outer membrane factor of the AdeABC multidrug efflux complex. It can be replaced by other outer membrane channels, and is not essential for antibiotic resistance.
Enterococcus faecium TX0133A	Human blood	ARO:3003954	efmA	100	428	0	100	efmA is an MFS transporter permease in E. faecium.
Enterococcus faecium TX0133A	Human blood	ARO:3002897	sat-4	99.44	180	2e-98	100	sat-4 is a plasmid-mediated streptothricin acetyltransferase in Campylobacter coli
Enterococcus faecium TX0133A	Human blood	ARO:3002868	dfrG	100	165	2e-88	100	dfrG is a plasmid-encoded dihydrofolate reductase found in Staphylococcus aureus
Enterococcus faecium TX0133A	Human blood	ARO:3002819	msrC	95.12	492	0	100	msrC is a chromosomal-encoded ABC-efflux pump expressed in Enterococcus faecium that confers resistance to erythromycin and other macrolide and streptogramin B antibiotics.
Enterococcus faecium TX0133A	Human blood	ARO:3002556	AAC(6')-Ii	98.9	182	8e-105	100	AAC(6')-Ii is a chromosomal-encoded aminoglycoside acetyltransferase in Enterococcus spp.
Enterococcus faecium TX0133A	Human blood	ARO:3000186	tetM	88.73	639	0	100	TetM is a ribosomal protection protein that confers tetracycline resistance. It is found on transposable DNA elements and its horizontal transfer between bacterial species has been documented.
Enterococcus faecium TX0133A	Human blood	ARO:3000375	ErmB	100	245	9e-143	98.7903	ErmB confers the MLSb phenotype. Similar to ErmC, expression of ErmB is inducible by erythromycin. The leader peptide causes attenuation of the mRNA and stabilizes the structure preventing further translation. When erythromycin is present, it binds the leader peptide causing a change in conformation allowing for the expression of ErmB.
Enterococcus faecium TX0133A	Human blood	ARO:3002875	dfrE	85.62	153	7e-78	93.2927	dfrE is a chromosome-encoded dihydrofolate reductase found in Enterococcus faecalis
Enterococcus faecium TX0133B	Human blood	ARO:3000776	adeC	99.83	584	0	100	AdeC is the outer membrane factor of the AdeABC multidrug efflux complex. It can be replaced by other outer membrane channels, and is not essential for antibiotic resistance.
Enterococcus faecium TX0133B	Human blood	ARO:3003954	efmA	100	428	0	100	efmA is an MFS transporter permease in E. faecium.
Enterococcus faecium TX0133B	Human blood	ARO:3002897	sat-4	99.44	180	2e-98	100	sat-4 is a plasmid-mediated streptothricin acetyltransferase in Campylobacter coli
Enterococcus faecium TX0133B	Human blood	ARO:3002868	dfrG	100	165	2e-88	100	dfrG is a plasmid-encoded dihydrofolate reductase found in Staphylococcus aureus
Enterococcus faecium TX0133B	Human blood	ARO:3002819	msrC	95.12	492	0	100	msrC is a chromosomal-encoded ABC-efflux pump expressed in Enterococcus faecium that confers resistance to erythromycin and other macrolide and streptogramin B antibiotics.
Enterococcus faecium TX0133B	Human blood	ARO:3002556	AAC(6')-Ii	98.9	182	8e-105	100	AAC(6')-Ii is a chromosomal-encoded aminoglycoside acetyltransferase in Enterococcus spp.
Enterococcus faecium TX0133B	Human blood	ARO:3000186	tetM	88.73	639	0	100	TetM is a ribosomal protection protein that confers tetracycline resistance. It is found on transposable DNA elements and its horizontal transfer between bacterial species has been documented.
Enterococcus faecium TX0133B	Human blood	ARO:3000375	ErmB	100	245	1e-142	98.7903	ErmB confers the MLSb phenotype. Similar to ErmC, expression of ErmB is inducible by erythromycin. The leader peptide causes attenuation of the mRNA and stabilizes the structure preventing further translation. When erythromycin is present, it binds the leader peptide causing a change in conformation allowing for the expression of ErmB.
Enterococcus faecium TX0133B	Human blood	ARO:3002875	dfrE	85.62	153	7e-78	93.2927	dfrE is a chromosome-encoded dihydrofolate reductase found in Enterococcus faecalis
Enterococcus faecium TX0133C	Human blood	ARO:3000776	adeC	99.83	584	0	100	AdeC is the outer membrane factor of the AdeABC multidrug efflux complex. It can be replaced by other outer membrane channels, and is not essential for antibiotic resistance.
Enterococcus faecium TX0133C	Human blood	ARO:3003954	efmA	100	428	0	100	efmA is an MFS transporter permease in E. faecium.
Enterococcus faecium TX0133C	Human blood	ARO:3002962	vanZA	100	161	2e-78	100	vanZA, also known as vanZ, is a vanZ variant found in the vanA gene cluster
Enterococcus faecium TX0133C	Human blood	ARO:3002949	vanXA	99.5	202	2e-111	100	vanXA, also known as vanX, is a vanX variant found in the vanA gene cluster
Enterococcus faecium TX0133C	Human blood	ARO:3002942	vanHA	100	322	0	100	vanHA, also known as vanH, is a vanH variant in the vanA gene cluster
Enterococcus faecium TX0133C	Human blood	ARO:3002919	vanRA	100	231	3e-135	100	vanRA, also known as vanR, is a vanR variant found in the vanA gene cluster
Enterococcus faecium TX0133C	Human blood	ARO:3002897	sat-4	99.44	180	2e-98	100	sat-4 is a plasmid-mediated streptothricin acetyltransferase in Campylobacter coli
Enterococcus faecium TX0133C	Human blood	ARO:3002868	dfrG	100	165	2e-88	100	dfrG is a plasmid-encoded dihydrofolate reductase found in Staphylococcus aureus
Enterococcus faecium TX0133C	Human blood	ARO:3002819	msrC	95.12	492	0	100	msrC is a chromosomal-encoded ABC-efflux pump expressed in Enterococcus faecium that confers resistance to erythromycin and other macrolide and streptogramin B antibiotics.
Enterococcus faecium TX0133C	Human blood	ARO:3002556	AAC(6')-Ii	98.9	182	8e-105	100	AAC(6')-Ii is a chromosomal-encoded aminoglycoside acetyltransferase in Enterococcus spp.
Enterococcus faecium TX0133C	Human blood	ARO:3000186	tetM	88.73	639	0	100	TetM is a ribosomal protection protein that confers tetracycline resistance. It is found on transposable DNA elements and its horizontal transfer between bacterial species has been documented.
Enterococcus faecium TX0133C	Human blood	ARO:3000010	vanA	99.71	343	0	100	VanA is a D-Ala-D-Ala ligase homolog that synthesizes D-Ala-D-Lac, an alternative substrate for peptidoglycan synthesis that reduces vancomycin binding affinity. It has been isolated from VREs. It is associated with both vancomycin and teicoplanin resistance.
Enterococcus faecium TX0133C	Human blood	ARO:3000375	ErmB	99.59	245	3e-142	98.7903	ErmB confers the MLSb phenotype. Similar to ErmC, expression of ErmB is inducible by erythromycin. The leader peptide causes attenuation of the mRNA and stabilizes the structure preventing further translation. When erythromycin is present, it binds the leader peptide causing a change in conformation allowing for the expression of ErmB.
Enterococcus faecium TX0133C	Human blood	ARO:3002955	vanYA	100	290	7e-172	95.7096	vanYA, also known as vanY, is a vanY variant found in the vanA gene cluster
Enterococcus faecium TX0133C	Human blood	ARO:3002931	vanSA	100	364	0	94.7917	vanSA, also known as vanS, is a vanS variant found in the vanA gene cluster
Enterococcus faecium TX0133C	Human blood	ARO:3002875	dfrE	85.62	153	7e-78	93.2927	dfrE is a chromosome-encoded dihydrofolate reductase found in Enterococcus faecalis
Enterococcus faecium VRE001	Human blood	ARO:3000776	adeC	100	589	0	100	AdeC is the outer membrane factor of the AdeABC multidrug efflux complex. It can be replaced by other outer membrane channels, and is not essential for antibiotic resistance.
Enterococcus faecium VRE001	Human blood	ARO:3003954	efmA	100	428	0	100	efmA is an MFS transporter permease in E. faecium.
Enterococcus faecium VRE001	Human blood	ARO:3002964	vanWB	92.73	275	8e-155	100	vanWB, also known as vanW, is a vanW variant found in the vanB gene cluster
Enterococcus faecium VRE001	Human blood	ARO:3002956	vanYB	92.54	268	1e-149	100	vanYB is a vanY variant found in the vanB gene cluster
Enterococcus faecium VRE001	Human blood	ARO:3002950	vanXB	96.53	202	9e-118	100	vanXB is a vanX variant found in the vanB gene cluster
Enterococcus faecium VRE001	Human blood	ARO:3002943	vanHB	94.12	323	0	100	vanHB is a vanH variant in the vanB gene cluster
Enterococcus faecium VRE001	Human blood	ARO:3002932	vanSB	95.97	447	0	100	vanSB is a vanS variant found in the vanB gene cluster
Enterococcus faecium VRE001	Human blood	ARO:3002836	lnuB	100	267	1e-156	100	lnuB is a plasmid-mediated nucleotidyltransferase found in Streptococcus lutetiensis
Enterococcus faecium VRE001	Human blood	ARO:3002819	msrC	94.92	492	0	100	msrC is a chromosomal-encoded ABC-efflux pump expressed in Enterococcus faecium that confers resistance to erythromycin and other macrolide and streptogramin B antibiotics.
Enterococcus faecium VRE001	Human blood	ARO:3002556	AAC(6')-Ii	98.9	182	8e-105	100	AAC(6')-Ii is a chromosomal-encoded aminoglycoside acetyltransferase in Enterococcus spp.
Enterococcus faecium VRE001	Human blood	ARO:3000186	tetM	91.08	639	0	100	TetM is a ribosomal protection protein that confers tetracycline resistance. It is found on transposable DNA elements and its horizontal transfer between bacterial species has been documented.
Enterococcus faecium VRE001	Human blood	ARO:3000179	tetL	99.78	458	0	100	TetL is a tetracycline efflux protein found in many species of Gram-negative and Gram-positive bacteria.
Enterococcus faecium VRE001	Human blood	ARO:3000013	vanB	98.83	342	0	100	VanB is a D-Ala-D-Ala ligase homolog similar to VanA, and can synthesize D-Ala-D-Lac, an alternative substrate for peptidoglycan synthesis that reduces vancomycin binding affinity. It has been isolated from VREs. It is associated with vancomycin resistance, but not teicoplanin resistance.
Enterococcus faecium VRE001	Human blood	ARO:3002921	vanRB	96.35	219	2e-123	99.5455	vanRB is a vanR variant found in the vanB gene cluster
Enterococcus faecium VRE001	Human blood	ARO:3000375	ErmB	99.59	245	8e-143	98.7903	ErmB confers the MLSb phenotype. Similar to ErmC, expression of ErmB is inducible by erythromycin. The leader peptide causes attenuation of the mRNA and stabilizes the structure preventing further translation. When erythromycin is present, it binds the leader peptide causing a change in conformation allowing for the expression of ErmB.
Enterococcus faecium VRE001	Human blood	ARO:3002875	dfrE	85.62	153	7e-78	93.2927	dfrE is a chromosome-encoded dihydrofolate reductase found in Enterococcus faecalis
Enterococcus faecium VRE0576	Human blood	ARO:3000776	adeC	99.83	584	0	100	AdeC is the outer membrane factor of the AdeABC multidrug efflux complex. It can be replaced by other outer membrane channels, and is not essential for antibiotic resistance.
Enterococcus faecium VRE0576	Human blood	ARO:3003954	efmA	100	428	0	100	efmA is an MFS transporter permease in E. faecium.
Enterococcus faecium VRE0576	Human blood	ARO:3002964	vanWB	92.73	275	3e-155	100	vanWB, also known as vanW, is a vanW variant found in the vanB gene cluster
Enterococcus faecium VRE0576	Human blood	ARO:3002956	vanYB	92.91	268	3e-150	100	vanYB is a vanY variant found in the vanB gene cluster
Enterococcus faecium VRE0576	Human blood	ARO:3002950	vanXB	96.53	202	9e-118	100	vanXB is a vanX variant found in the vanB gene cluster
Enterococcus faecium VRE0576	Human blood	ARO:3002943	vanHB	94.43	323	0	100	vanHB is a vanH variant in the vanB gene cluster
Enterococcus faecium VRE0576	Human blood	ARO:3002932	vanSB	96.2	447	0	100	vanSB is a vanS variant found in the vanB gene cluster
Enterococcus faecium VRE0576	Human blood	ARO:3002897	sat-4	99.44	180	2e-98	100	sat-4 is a plasmid-mediated streptothricin acetyltransferase in Campylobacter coli
Enterococcus faecium VRE0576	Human blood	ARO:3002867	dfrF	100	164	4e-93	100	dfrF is a chromosome-encoded dihydrofolate reductase found in Streptococcus pyogenes
Enterococcus faecium VRE0576	Human blood	ARO:3002556	AAC(6')-Ii	98.9	182	8e-105	100	AAC(6')-Ii is a chromosomal-encoded aminoglycoside acetyltransferase in Enterococcus spp.
Enterococcus faecium VRE0576	Human blood	ARO:3000013	vanB	100	342	0	100	VanB is a D-Ala-D-Ala ligase homolog similar to VanA, and can synthesize D-Ala-D-Lac, an alternative substrate for peptidoglycan synthesis that reduces vancomycin binding affinity. It has been isolated from VREs. It is associated with vancomycin resistance, but not teicoplanin resistance.
Enterococcus faecium VRE0576	Human blood	ARO:3002921	vanRB	96.35	219	2e-123	99.5455	vanRB is a vanR variant found in the vanB gene cluster
Enterococcus faecium VRE0576	Human blood	ARO:3000375	ErmB	99.59	245	4e-142	98.7903	ErmB confers the MLSb phenotype. Similar to ErmC, expression of ErmB is inducible by erythromycin. The leader peptide causes attenuation of the mRNA and stabilizes the structure preventing further translation. When erythromycin is present, it binds the leader peptide causing a change in conformation allowing for the expression of ErmB.
Enterococcus faecium VRE0576	Human blood	ARO:3002875	dfrE	85.62	153	7e-78	93.2927	dfrE is a chromosome-encoded dihydrofolate reductase found in Enterococcus faecalis
Enterococcus faecium VRE1044	Human blood	ARO:3000776	adeC	99.83	584	0	100	AdeC is the outer membrane factor of the AdeABC multidrug efflux complex. It can be replaced by other outer membrane channels, and is not essential for antibiotic resistance.
Enterococcus faecium VRE1044	Human blood	ARO:3003954	efmA	100	428	0	100	efmA is an MFS transporter permease in E. faecium.
Enterococcus faecium VRE1044	Human blood	ARO:3002964	vanWB	92.73	275	8e-155	100	vanWB, also known as vanW, is a vanW variant found in the vanB gene cluster
Enterococcus faecium VRE1044	Human blood	ARO:3002950	vanXB	96.53	202	9e-118	100	vanXB is a vanX variant found in the vanB gene cluster
Enterococcus faecium VRE1044	Human blood	ARO:3002943	vanHB	94.43	323	0	100	vanHB is a vanH variant in the vanB gene cluster
Enterococcus faecium VRE1044	Human blood	ARO:3002932	vanSB	96.2	447	0	100	vanSB is a vanS variant found in the vanB gene cluster
Enterococcus faecium VRE1044	Human blood	ARO:3002819	msrC	94.92	492	0	100	msrC is a chromosomal-encoded ABC-efflux pump expressed in Enterococcus faecium that confers resistance to erythromycin and other macrolide and streptogramin B antibiotics.
Enterococcus faecium VRE1044	Human blood	ARO:3002556	AAC(6')-Ii	98.9	182	8e-105	100	AAC(6')-Ii is a chromosomal-encoded aminoglycoside acetyltransferase in Enterococcus spp.
Enterococcus faecium VRE1044	Human blood	ARO:3000179	tetL	99.78	458	0	100	TetL is a tetracycline efflux protein found in many species of Gram-negative and Gram-positive bacteria.
Enterococcus faecium VRE1044	Human blood	ARO:3000013	vanB	99.42	342	0	100	VanB is a D-Ala-D-Ala ligase homolog similar to VanA, and can synthesize D-Ala-D-Lac, an alternative substrate for peptidoglycan synthesis that reduces vancomycin binding affinity. It has been isolated from VREs. It is associated with vancomycin resistance, but not teicoplanin resistance.
Enterococcus faecium VRE1044	Human blood	ARO:3002921	vanRB	96.35	219	2e-123	99.5455	vanRB is a vanR variant found in the vanB gene cluster
Enterococcus faecium VRE1044	Human blood	ARO:3000375	ErmB	99.59	245	8e-143	98.7903	ErmB confers the MLSb phenotype. Similar to ErmC, expression of ErmB is inducible by erythromycin. The leader peptide causes attenuation of the mRNA and stabilizes the structure preventing further translation. When erythromycin is present, it binds the leader peptide causing a change in conformation allowing for the expression of ErmB.
Enterococcus faecium VRE1044	Human blood	ARO:3002875	dfrE	85.62	153	7e-78	93.2927	dfrE is a chromosome-encoded dihydrofolate reductase found in Enterococcus faecalis
Enterococcus faecium VRE1044	Human blood	ARO:3002559	AAC(6')-Ip	100	178	6e-104	92.228	AAC(6')-Ip is a aminoglycoside acetyltransferase encoded by plasmids and integrons in C. freundii, E. coli, E. faecium and Enterobacter aerogenes
Enterococcus faecium VRE1261	Human blood	ARO:3000776	adeC	99.83	584	0	100	AdeC is the outer membrane factor of the AdeABC multidrug efflux complex. It can be replaced by other outer membrane channels, and is not essential for antibiotic resistance.
Enterococcus faecium VRE1261	Human blood	ARO:3003954	efmA	100	428	0	100	efmA is an MFS transporter permease in E. faecium.
Enterococcus faecium VRE1261	Human blood	ARO:3002964	vanWB	92.73	275	8e-155	100	vanWB, also known as vanW, is a vanW variant found in the vanB gene cluster
Enterococcus faecium VRE1261	Human blood	ARO:3002950	vanXB	96.53	202	9e-118	100	vanXB is a vanX variant found in the vanB gene cluster
Enterococcus faecium VRE1261	Human blood	ARO:3002943	vanHB	94.43	323	0	100	vanHB is a vanH variant in the vanB gene cluster
Enterococcus faecium VRE1261	Human blood	ARO:3002932	vanSB	96.2	447	0	100	vanSB is a vanS variant found in the vanB gene cluster
Enterococcus faecium VRE1261	Human blood	ARO:3002819	msrC	94.92	492	0	100	msrC is a chromosomal-encoded ABC-efflux pump expressed in Enterococcus faecium that confers resistance to erythromycin and other macrolide and streptogramin B antibiotics.
Enterococcus faecium VRE1261	Human blood	ARO:3002556	AAC(6')-Ii	98.9	182	8e-105	100	AAC(6')-Ii is a chromosomal-encoded aminoglycoside acetyltransferase in Enterococcus spp.
Enterococcus faecium VRE1261	Human blood	ARO:3000179	tetL	99.78	458	0	100	TetL is a tetracycline efflux protein found in many species of Gram-negative and Gram-positive bacteria.
Enterococcus faecium VRE1261	Human blood	ARO:3000013	vanB	99.42	342	0	100	VanB is a D-Ala-D-Ala ligase homolog similar to VanA, and can synthesize D-Ala-D-Lac, an alternative substrate for peptidoglycan synthesis that reduces vancomycin binding affinity. It has been isolated from VREs. It is associated with vancomycin resistance, but not teicoplanin resistance.
Enterococcus faecium VRE1261	Human blood	ARO:3002921	vanRB	96.35	219	2e-123	99.5455	vanRB is a vanR variant found in the vanB gene cluster
Enterococcus faecium VRE1261	Human blood	ARO:3000375	ErmB	99.59	245	8e-143	98.7903	ErmB confers the MLSb phenotype. Similar to ErmC, expression of ErmB is inducible by erythromycin. The leader peptide causes attenuation of the mRNA and stabilizes the structure preventing further translation. When erythromycin is present, it binds the leader peptide causing a change in conformation allowing for the expression of ErmB.
Enterococcus faecium VRE1261	Human blood	ARO:3002875	dfrE	85.62	153	7e-78	93.2927	dfrE is a chromosome-encoded dihydrofolate reductase found in Enterococcus faecalis
Enterococcus faecium VRE2	Human blood	ARO:3000776	adeC	100	589	0	100	AdeC is the outer membrane factor of the AdeABC multidrug efflux complex. It can be replaced by other outer membrane channels, and is not essential for antibiotic resistance.
Enterococcus faecium VRE2	Human blood	ARO:3003954	efmA	100	428	0	100	efmA is an MFS transporter permease in E. faecium.
Enterococcus faecium VRE2	Human blood	ARO:3002962	vanZA	100	161	2e-78	100	vanZA, also known as vanZ, is a vanZ variant found in the vanA gene cluster
Enterococcus faecium VRE2	Human blood	ARO:3002955	vanYA	99.67	303	3e-171	100	vanYA, also known as vanY, is a vanY variant found in the vanA gene cluster
Enterococcus faecium VRE2	Human blood	ARO:3002949	vanXA	99.5	202	2e-111	100	vanXA, also known as vanX, is a vanX variant found in the vanA gene cluster
Enterococcus faecium VRE2	Human blood	ARO:3002942	vanHA	100	322	0	100	vanHA, also known as vanH, is a vanH variant in the vanA gene cluster
Enterococcus faecium VRE2	Human blood	ARO:3002931	vanSA	100	384	0	100	vanSA, also known as vanS, is a vanS variant found in the vanA gene cluster
Enterococcus faecium VRE2	Human blood	ARO:3002919	vanRA	100	231	3e-135	100	vanRA, also known as vanR, is a vanR variant found in the vanA gene cluster
Enterococcus faecium VRE2	Human blood	ARO:3002897	sat-4	99.44	180	2e-98	100	sat-4 is a plasmid-mediated streptothricin acetyltransferase in Campylobacter coli
Enterococcus faecium VRE2	Human blood	ARO:3002819	msrC	95.12	492	0	100	msrC is a chromosomal-encoded ABC-efflux pump expressed in Enterococcus faecium that confers resistance to erythromycin and other macrolide and streptogramin B antibiotics.
Enterococcus faecium VRE2	Human blood	ARO:3002556	AAC(6')-Ii	98.9	182	8e-105	100	AAC(6')-Ii is a chromosomal-encoded aminoglycoside acetyltransferase in Enterococcus spp.
Enterococcus faecium VRE2	Human blood	ARO:3000192	tetS	100	641	0	100	Tet(S) is a ribosomal protection protein found in Gram-positive and Gram-negative strains. It is similar to tet(M) and tet(O).
Enterococcus faecium VRE2	Human blood	ARO:3000010	vanA	99.71	343	0	100	VanA is a D-Ala-D-Ala ligase homolog that synthesizes D-Ala-D-Lac, an alternative substrate for peptidoglycan synthesis that reduces vancomycin binding affinity. It has been isolated from VREs. It is associated with both vancomycin and teicoplanin resistance.
Enterococcus faecium VRE2	Human blood	ARO:3000375	ErmB	99.59	245	4e-142	98.7903	ErmB confers the MLSb phenotype. Similar to ErmC, expression of ErmB is inducible by erythromycin. The leader peptide causes attenuation of the mRNA and stabilizes the structure preventing further translation. When erythromycin is present, it binds the leader peptide causing a change in conformation allowing for the expression of ErmB.
Enterococcus faecium VRE2	Human blood	ARO:3002875	dfrE	85.62	153	7e-78	93.2927	dfrE is a chromosome-encoded dihydrofolate reductase found in Enterococcus faecalis
Enterococcus faecium VREr6	Human blood	ARO:3000776	adeC	100	589	0	100	AdeC is the outer membrane factor of the AdeABC multidrug efflux complex. It can be replaced by other outer membrane channels, and is not essential for antibiotic resistance.
Enterococcus faecium VREr6	Human blood	ARO:3003954	efmA	100	428	0	100	efmA is an MFS transporter permease in E. faecium.
Enterococcus faecium VREr6	Human blood	ARO:3002962	vanZA	100	161	2e-78	100	vanZA, also known as vanZ, is a vanZ variant found in the vanA gene cluster
Enterococcus faecium VREr6	Human blood	ARO:3002955	vanYA	99.67	303	3e-171	100	vanYA, also known as vanY, is a vanY variant found in the vanA gene cluster
Enterococcus faecium VREr6	Human blood	ARO:3002949	vanXA	99.5	202	2e-111	100	vanXA, also known as vanX, is a vanX variant found in the vanA gene cluster
Enterococcus faecium VREr6	Human blood	ARO:3002942	vanHA	100	322	0	100	vanHA, also known as vanH, is a vanH variant in the vanA gene cluster
Enterococcus faecium VREr6	Human blood	ARO:3002931	vanSA	100	384	0	100	vanSA, also known as vanS, is a vanS variant found in the vanA gene cluster
Enterococcus faecium VREr6	Human blood	ARO:3002919	vanRA	100	231	3e-135	100	vanRA, also known as vanR, is a vanR variant found in the vanA gene cluster
Enterococcus faecium VREr6	Human blood	ARO:3002819	msrC	94.92	492	0	100	msrC is a chromosomal-encoded ABC-efflux pump expressed in Enterococcus faecium that confers resistance to erythromycin and other macrolide and streptogramin B antibiotics.
Enterococcus faecium VREr6	Human blood	ARO:3002556	AAC(6')-Ii	98.9	182	8e-105	100	AAC(6')-Ii is a chromosomal-encoded aminoglycoside acetyltransferase in Enterococcus spp.
Enterococcus faecium VREr6	Human blood	ARO:3000186	tetM	90.61	639	0	100	TetM is a ribosomal protection protein that confers tetracycline resistance. It is found on transposable DNA elements and its horizontal transfer between bacterial species has been documented.
Enterococcus faecium VREr6	Human blood	ARO:3000010	vanA	99.71	343	0	100	VanA is a D-Ala-D-Ala ligase homolog that synthesizes D-Ala-D-Lac, an alternative substrate for peptidoglycan synthesis that reduces vancomycin binding affinity. It has been isolated from VREs. It is associated with both vancomycin and teicoplanin resistance.
Enterococcus faecium VREr6	Human blood	ARO:3000375	ErmB	99.18	245	3e-142	98.7903	ErmB confers the MLSb phenotype. Similar to ErmC, expression of ErmB is inducible by erythromycin. The leader peptide causes attenuation of the mRNA and stabilizes the structure preventing further translation. When erythromycin is present, it binds the leader peptide causing a change in conformation allowing for the expression of ErmB.
Enterococcus faecium VREr6	Human blood	ARO:3002875	dfrE	85.62	153	7e-78	93.2927	dfrE is a chromosome-encoded dihydrofolate reductase found in Enterococcus faecalis
Enterococcus faecium VSE1036	Human blood	ARO:3000776	adeC	99.83	584	0	100	AdeC is the outer membrane factor of the AdeABC multidrug efflux complex. It can be replaced by other outer membrane channels, and is not essential for antibiotic resistance.
Enterococcus faecium VSE1036	Human blood	ARO:3003954	efmA	100	428	0	100	efmA is an MFS transporter permease in E. faecium.
Enterococcus faecium VSE1036	Human blood	ARO:3002819	msrC	94.92	492	0	100	msrC is a chromosomal-encoded ABC-efflux pump expressed in Enterococcus faecium that confers resistance to erythromycin and other macrolide and streptogramin B antibiotics.
Enterococcus faecium VSE1036	Human blood	ARO:3002556	AAC(6')-Ii	98.9	182	8e-105	100	AAC(6')-Ii is a chromosomal-encoded aminoglycoside acetyltransferase in Enterococcus spp.
Enterococcus faecium VSE1036	Human blood	ARO:3000179	tetL	99.78	458	0	100	TetL is a tetracycline efflux protein found in many species of Gram-negative and Gram-positive bacteria.
Enterococcus faecium VSE1036	Human blood	ARO:3000375	ErmB	99.59	245	8e-143	98.7903	ErmB confers the MLSb phenotype. Similar to ErmC, expression of ErmB is inducible by erythromycin. The leader peptide causes attenuation of the mRNA and stabilizes the structure preventing further translation. When erythromycin is present, it binds the leader peptide causing a change in conformation allowing for the expression of ErmB.
Enterococcus faecium VSE1036	Human blood	ARO:3002875	dfrE	85.62	153	7e-78	93.2927	dfrE is a chromosome-encoded dihydrofolate reductase found in Enterococcus faecalis
Enterococcus faecium VSE1036	Human blood	ARO:3002559	AAC(6')-Ip	100	178	6e-104	92.228	AAC(6')-Ip is a aminoglycoside acetyltransferase encoded by plasmids and integrons in C. freundii, E. coli, E. faecium and Enterobacter aerogenes
Enterococcus faecium 6E6	Human GI	ARO:3000776	adeC	99.83	584	0	100	AdeC is the outer membrane factor of the AdeABC multidrug efflux complex. It can be replaced by other outer membrane channels, and is not essential for antibiotic resistance.
Enterococcus faecium 6E6	Human GI	ARO:3003954	efmA	100	428	0	100	efmA is an MFS transporter permease in E. faecium.
Enterococcus faecium 6E6	Human GI	ARO:3002962	vanZA	100	161	2e-78	100	vanZA, also known as vanZ, is a vanZ variant found in the vanA gene cluster
Enterococcus faecium 6E6	Human GI	ARO:3002949	vanXA	99.5	202	2e-111	100	vanXA, also known as vanX, is a vanX variant found in the vanA gene cluster
Enterococcus faecium 6E6	Human GI	ARO:3002942	vanHA	100	322	0	100	vanHA, also known as vanH, is a vanH variant in the vanA gene cluster
Enterococcus faecium 6E6	Human GI	ARO:3002919	vanRA	100	231	3e-135	100	vanRA, also known as vanR, is a vanR variant found in the vanA gene cluster
Enterococcus faecium 6E6	Human GI	ARO:3002819	msrC	94.92	492	0	100	msrC is a chromosomal-encoded ABC-efflux pump expressed in Enterococcus faecium that confers resistance to erythromycin and other macrolide and streptogramin B antibiotics.
Enterococcus faecium 6E6	Human GI	ARO:3002556	AAC(6')-Ii	98.9	182	8e-105	100	AAC(6')-Ii is a chromosomal-encoded aminoglycoside acetyltransferase in Enterococcus spp.
Enterococcus faecium 6E6	Human GI	ARO:3000186	tetM	90.61	639	0	100	TetM is a ribosomal protection protein that confers tetracycline resistance. It is found on transposable DNA elements and its horizontal transfer between bacterial species has been documented.
Enterococcus faecium 6E6	Human GI	ARO:3000010	vanA	99.71	343	0	100	VanA is a D-Ala-D-Ala ligase homolog that synthesizes D-Ala-D-Lac, an alternative substrate for peptidoglycan synthesis that reduces vancomycin binding affinity. It has been isolated from VREs. It is associated with both vancomycin and teicoplanin resistance.
Enterococcus faecium 6E6	Human GI	ARO:3000375	ErmB	99.59	245	8e-143	98.7903	ErmB confers the MLSb phenotype. Similar to ErmC, expression of ErmB is inducible by erythromycin. The leader peptide causes attenuation of the mRNA and stabilizes the structure preventing further translation. When erythromycin is present, it binds the leader peptide causing a change in conformation allowing for the expression of ErmB.
Enterococcus faecium 6E6	Human GI	ARO:3002955	vanYA	100	290	7e-172	95.7096	vanYA, also known as vanY, is a vanY variant found in the vanA gene cluster
Enterococcus faecium 6E6	Human GI	ARO:3002931	vanSA	100	364	0	94.7917	vanSA, also known as vanS, is a vanS variant found in the vanA gene cluster
Enterococcus faecium 6E6	Human GI	ARO:3002875	dfrE	85.62	153	7e-78	93.2927	dfrE is a chromosome-encoded dihydrofolate reductase found in Enterococcus faecalis
Enterococcus faecium E1007	Human GI	ARO:3000776	adeC	94.96	575	0	100	AdeC is the outer membrane factor of the AdeABC multidrug efflux complex. It can be replaced by other outer membrane channels, and is not essential for antibiotic resistance.
Enterococcus faecium E1007	Human GI	ARO:3002819	msrC	97.15	492	0	100	msrC is a chromosomal-encoded ABC-efflux pump expressed in Enterococcus faecium that confers resistance to erythromycin and other macrolide and streptogramin B antibiotics.
Enterococcus faecium E1007	Human GI	ARO:3002556	AAC(6')-Ii	98.9	182	9e-105	100	AAC(6')-Ii is a chromosomal-encoded aminoglycoside acetyltransferase in Enterococcus spp.
Enterococcus faecium E1007	Human GI	ARO:3002875	dfrE	86.93	153	5e-79	93.2927	dfrE is a chromosome-encoded dihydrofolate reductase found in Enterococcus faecalis
Enterococcus faecium E1050	Human GI	ARO:3000776	adeC	99.83	584	0	100	AdeC is the outer membrane factor of the AdeABC multidrug efflux complex. It can be replaced by other outer membrane channels, and is not essential for antibiotic resistance.
Enterococcus faecium E1050	Human GI	ARO:3003954	efmA	100	428	0	100	efmA is an MFS transporter permease in E. faecium.
Enterococcus faecium E1050	Human GI	ARO:3002819	msrC	95.12	492	0	100	msrC is a chromosomal-encoded ABC-efflux pump expressed in Enterococcus faecium that confers resistance to erythromycin and other macrolide and streptogramin B antibiotics.
Enterococcus faecium E1050	Human GI	ARO:3002556	AAC(6')-Ii	99.45	182	2e-105	100	AAC(6')-Ii is a chromosomal-encoded aminoglycoside acetyltransferase in Enterococcus spp.
Enterococcus faecium E1050	Human GI	ARO:3002875	dfrE	85.62	153	7e-78	93.2927	dfrE is a chromosome-encoded dihydrofolate reductase found in Enterococcus faecalis
Enterococcus faecium E1071	Human GI	ARO:3000776	adeC	99.83	584	0	100	AdeC is the outer membrane factor of the AdeABC multidrug efflux complex. It can be replaced by other outer membrane channels, and is not essential for antibiotic resistance.
Enterococcus faecium E1071	Human GI	ARO:3003954	efmA	99.77	428	0	100	efmA is an MFS transporter permease in E. faecium.
Enterococcus faecium E1071	Human GI	ARO:3002962	vanZA	100	161	2e-78	100	vanZA, also known as vanZ, is a vanZ variant found in the vanA gene cluster
Enterococcus faecium E1071	Human GI	ARO:3002955	vanYA	100	303	3e-172	100	vanYA, also known as vanY, is a vanY variant found in the vanA gene cluster
Enterococcus faecium E1071	Human GI	ARO:3002949	vanXA	99.5	202	2e-111	100	vanXA, also known as vanX, is a vanX variant found in the vanA gene cluster
Enterococcus faecium E1071	Human GI	ARO:3002942	vanHA	100	322	0	100	vanHA, also known as vanH, is a vanH variant in the vanA gene cluster
Enterococcus faecium E1071	Human GI	ARO:3002919	vanRA	100	231	3e-135	100	vanRA, also known as vanR, is a vanR variant found in the vanA gene cluster
Enterococcus faecium E1071	Human GI	ARO:3002843	vatD	100	204	4e-116	100	vatD is a transposon-mediated acetyltransferase found in Enterococcus faecium
Enterococcus faecium E1071	Human GI	ARO:3002836	lnuB	100	267	1e-156	100	lnuB is a plasmid-mediated nucleotidyltransferase found in Streptococcus lutetiensis
Enterococcus faecium E1071	Human GI	ARO:3002819	msrC	95.12	492	0	100	msrC is a chromosomal-encoded ABC-efflux pump expressed in Enterococcus faecium that confers resistance to erythromycin and other macrolide and streptogramin B antibiotics.
Enterococcus faecium E1071	Human GI	ARO:3002556	AAC(6')-Ii	99.45	182	2e-105	100	AAC(6')-Ii is a chromosomal-encoded aminoglycoside acetyltransferase in Enterococcus spp.
Enterococcus faecium E1071	Human GI	ARO:3000179	tetL	99.56	458	0	100	TetL is a tetracycline efflux protein found in many species of Gram-negative and Gram-positive bacteria.
Enterococcus faecium E1071	Human GI	ARO:3000010	vanA	100	343	0	100	VanA is a D-Ala-D-Ala ligase homolog that synthesizes D-Ala-D-Lac, an alternative substrate for peptidoglycan synthesis that reduces vancomycin binding affinity. It has been isolated from VREs. It is associated with both vancomycin and teicoplanin resistance.
Enterococcus faecium E1071	Human GI	ARO:3000375	ErmB	100	245	8e-143	98.7903	ErmB confers the MLSb phenotype. Similar to ErmC, expression of ErmB is inducible by erythromycin. The leader peptide causes attenuation of the mRNA and stabilizes the structure preventing further translation. When erythromycin is present, it binds the leader peptide causing a change in conformation allowing for the expression of ErmB.
Enterococcus faecium E1071	Human GI	ARO:3002931	vanSA	100	364	0	94.7917	vanSA, also known as vanS, is a vanS variant found in the vanA gene cluster
Enterococcus faecium E1071	Human GI	ARO:3002875	dfrE	85.62	153	7e-78	93.2927	dfrE is a chromosome-encoded dihydrofolate reductase found in Enterococcus faecalis
Enterococcus faecium E1133	Human GI	ARO:3000776	adeC	99.83	584	0	100	AdeC is the outer membrane factor of the AdeABC multidrug efflux complex. It can be replaced by other outer membrane channels, and is not essential for antibiotic resistance.
Enterococcus faecium E1133	Human GI	ARO:3003954	efmA	100	428	0	100	efmA is an MFS transporter permease in E. faecium.
Enterococcus faecium E1133	Human GI	ARO:3002964	vanWB	92.73	275	8e-155	100	vanWB, also known as vanW, is a vanW variant found in the vanB gene cluster
Enterococcus faecium E1133	Human GI	ARO:3002956	vanYB	92.54	268	5e-149	100	vanYB is a vanY variant found in the vanB gene cluster
Enterococcus faecium E1133	Human GI	ARO:3002950	vanXB	96.53	202	9e-118	100	vanXB is a vanX variant found in the vanB gene cluster
Enterococcus faecium E1133	Human GI	ARO:3002943	vanHB	94.12	323	0	100	vanHB is a vanH variant in the vanB gene cluster
Enterococcus faecium E1133	Human GI	ARO:3002932	vanSB	95.97	447	0	100	vanSB is a vanS variant found in the vanB gene cluster
Enterococcus faecium E1133	Human GI	ARO:3002897	sat-4	99.44	180	2e-98	100	sat-4 is a plasmid-mediated streptothricin acetyltransferase in Campylobacter coli
Enterococcus faecium E1133	Human GI	ARO:3002868	dfrG	100	165	2e-88	100	dfrG is a plasmid-encoded dihydrofolate reductase found in Staphylococcus aureus
Enterococcus faecium E1133	Human GI	ARO:3002819	msrC	95.12	492	0	100	msrC is a chromosomal-encoded ABC-efflux pump expressed in Enterococcus faecium that confers resistance to erythromycin and other macrolide and streptogramin B antibiotics.
Enterococcus faecium E1133	Human GI	ARO:3002556	AAC(6')-Ii	98.9	182	8e-105	100	AAC(6')-Ii is a chromosomal-encoded aminoglycoside acetyltransferase in Enterococcus spp.
Enterococcus faecium E1133	Human GI	ARO:3000186	tetM	95.46	639	0	100	TetM is a ribosomal protection protein that confers tetracycline resistance. It is found on transposable DNA elements and its horizontal transfer between bacterial species has been documented.
Enterococcus faecium E1133	Human GI	ARO:3000179	tetL	99.78	458	0	100	TetL is a tetracycline efflux protein found in many species of Gram-negative and Gram-positive bacteria.
Enterococcus faecium E1133	Human GI	ARO:3000013	vanB	98.83	342	0	100	VanB is a D-Ala-D-Ala ligase homolog similar to VanA, and can synthesize D-Ala-D-Lac, an alternative substrate for peptidoglycan synthesis that reduces vancomycin binding affinity. It has been isolated from VREs. It is associated with vancomycin resistance, but not teicoplanin resistance.
Enterococcus faecium E1133	Human GI	ARO:3002921	vanRB	96.35	219	2e-123	99.5455	vanRB is a vanR variant found in the vanB gene cluster
Enterococcus faecium E1133	Human GI	ARO:3000375	ErmB	99.59	245	4e-142	98.7903	ErmB confers the MLSb phenotype. Similar to ErmC, expression of ErmB is inducible by erythromycin. The leader peptide causes attenuation of the mRNA and stabilizes the structure preventing further translation. When erythromycin is present, it binds the leader peptide causing a change in conformation allowing for the expression of ErmB.
Enterococcus faecium E1133	Human GI	ARO:3002875	dfrE	85.62	153	7e-78	93.2927	dfrE is a chromosome-encoded dihydrofolate reductase found in Enterococcus faecalis
Enterococcus faecium E1185	Human GI	ARO:3000776	adeC	99.49	584	0	100	AdeC is the outer membrane factor of the AdeABC multidrug efflux complex. It can be replaced by other outer membrane channels, and is not essential for antibiotic resistance.
Enterococcus faecium E1185	Human GI	ARO:3003954	efmA	100	428	0	100	efmA is an MFS transporter permease in E. faecium.
Enterococcus faecium E1185	Human GI	ARO:3002819	msrC	94.92	492	0	100	msrC is a chromosomal-encoded ABC-efflux pump expressed in Enterococcus faecium that confers resistance to erythromycin and other macrolide and streptogramin B antibiotics.
Enterococcus faecium E1185	Human GI	ARO:3002556	AAC(6')-Ii	99.45	182	2e-105	100	AAC(6')-Ii is a chromosomal-encoded aminoglycoside acetyltransferase in Enterococcus spp.
Enterococcus faecium E1185	Human GI	ARO:3000186	tetM	90.45	639	0	100	TetM is a ribosomal protection protein that confers tetracycline resistance. It is found on transposable DNA elements and its horizontal transfer between bacterial species has been documented.
Enterococcus faecium E1185	Human GI	ARO:3000375	ErmB	100	245	8e-143	98.7903	ErmB confers the MLSb phenotype. Similar to ErmC, expression of ErmB is inducible by erythromycin. The leader peptide causes attenuation of the mRNA and stabilizes the structure preventing further translation. When erythromycin is present, it binds the leader peptide causing a change in conformation allowing for the expression of ErmB.
Enterococcus faecium E1185	Human GI	ARO:3002875	dfrE	85.62	153	8e-78	93.2927	dfrE is a chromosome-encoded dihydrofolate reductase found in Enterococcus faecalis
Enterococcus faecium E1258	Human GI	ARO:3000776	adeC	99.49	584	0	100	AdeC is the outer membrane factor of the AdeABC multidrug efflux complex. It can be replaced by other outer membrane channels, and is not essential for antibiotic resistance.
Enterococcus faecium E1258	Human GI	ARO:3003954	efmA	100	428	0	100	efmA is an MFS transporter permease in E. faecium.
Enterococcus faecium E1258	Human GI	ARO:3002819	msrC	95.12	492	0	100	msrC is a chromosomal-encoded ABC-efflux pump expressed in Enterococcus faecium that confers resistance to erythromycin and other macrolide and streptogramin B antibiotics.
Enterococcus faecium E1258	Human GI	ARO:3002556	AAC(6')-Ii	99.45	182	2e-105	100	AAC(6')-Ii is a chromosomal-encoded aminoglycoside acetyltransferase in Enterococcus spp.
Enterococcus faecium E1258	Human GI	ARO:3002875	dfrE	85.62	153	8e-78	93.2927	dfrE is a chromosome-encoded dihydrofolate reductase found in Enterococcus faecalis
Enterococcus faecium E1590	Human GI	ARO:3000776	adeC	94.61	575	0	100	AdeC is the outer membrane factor of the AdeABC multidrug efflux complex. It can be replaced by other outer membrane channels, and is not essential for antibiotic resistance.
Enterococcus faecium E1590	Human GI	ARO:3002819	msrC	99.8	492	0	100	msrC is a chromosomal-encoded ABC-efflux pump expressed in Enterococcus faecium that confers resistance to erythromycin and other macrolide and streptogramin B antibiotics.
Enterococcus faecium E1590	Human GI	ARO:3002556	AAC(6')-Ii	99.45	182	2e-105	100	AAC(6')-Ii is a chromosomal-encoded aminoglycoside acetyltransferase in Enterococcus spp.
Enterococcus faecium E1590	Human GI	ARO:3000186	tetM	95.77	639	0	100	TetM is a ribosomal protection protein that confers tetracycline resistance. It is found on transposable DNA elements and its horizontal transfer between bacterial species has been documented.
Enterococcus faecium E1590	Human GI	ARO:3000375	ErmB	100	245	8e-143	98.7903	ErmB confers the MLSb phenotype. Similar to ErmC, expression of ErmB is inducible by erythromycin. The leader peptide causes attenuation of the mRNA and stabilizes the structure preventing further translation. When erythromycin is present, it binds the leader peptide causing a change in conformation allowing for the expression of ErmB.
Enterococcus faecium E1590	Human GI	ARO:3002875	dfrE	86.93	153	4e-79	93.2927	dfrE is a chromosome-encoded dihydrofolate reductase found in Enterococcus faecalis
Enterococcus faecium E1627	Human GI	ARO:3000776	adeC	99.83	584	0	100	AdeC is the outer membrane factor of the AdeABC multidrug efflux complex. It can be replaced by other outer membrane channels, and is not essential for antibiotic resistance.
Enterococcus faecium E1627	Human GI	ARO:3003954	efmA	99.77	428	0	100	efmA is an MFS transporter permease in E. faecium.
Enterococcus faecium E1627	Human GI	ARO:3003905	ANT(4')-Ib	99.6	253	1e-143	100	Kanamycin nucleotidyltransferase sequence from Staphylococcus aureus plasmid. Confers resistance to kanamycin, neomycin and other aminoglycosides
Enterococcus faecium E1627	Human GI	ARO:3002819	msrC	95.12	492	0	100	msrC is a chromosomal-encoded ABC-efflux pump expressed in Enterococcus faecium that confers resistance to erythromycin and other macrolide and streptogramin B antibiotics.
Enterococcus faecium E1627	Human GI	ARO:3002556	AAC(6')-Ii	99.45	182	2e-105	100	AAC(6')-Ii is a chromosomal-encoded aminoglycoside acetyltransferase in Enterococcus spp.
Enterococcus faecium E1627	Human GI	ARO:3000186	tetM	95.46	639	0	100	TetM is a ribosomal protection protein that confers tetracycline resistance. It is found on transposable DNA elements and its horizontal transfer between bacterial species has been documented.
Enterococcus faecium E1627	Human GI	ARO:3000375	ErmB	100	245	1e-142	98.7903	ErmB confers the MLSb phenotype. Similar to ErmC, expression of ErmB is inducible by erythromycin. The leader peptide causes attenuation of the mRNA and stabilizes the structure preventing further translation. When erythromycin is present, it binds the leader peptide causing a change in conformation allowing for the expression of ErmB.
Enterococcus faecium E1627	Human GI	ARO:3002875	dfrE	85.62	153	8e-78	93.2927	dfrE is a chromosome-encoded dihydrofolate reductase found in Enterococcus faecalis
Enterococcus faecium E1861	Human GI	ARO:3000776	adeC	94.96	575	0	100	AdeC is the outer membrane factor of the AdeABC multidrug efflux complex. It can be replaced by other outer membrane channels, and is not essential for antibiotic resistance.
Enterococcus faecium E1861	Human GI	ARO:3002819	msrC	97.15	492	0	100	msrC is a chromosomal-encoded ABC-efflux pump expressed in Enterococcus faecium that confers resistance to erythromycin and other macrolide and streptogramin B antibiotics.
Enterococcus faecium E1861	Human GI	ARO:3002556	AAC(6')-Ii	98.9	182	9e-105	100	AAC(6')-Ii is a chromosomal-encoded aminoglycoside acetyltransferase in Enterococcus spp.
Enterococcus faecium E1861	Human GI	ARO:3002875	dfrE	86.93	153	5e-79	93.2927	dfrE is a chromosome-encoded dihydrofolate reductase found in Enterococcus faecalis
Enterococcus faecium E422	Human GI	ARO:3000776	adeC	99.83	584	0	100	AdeC is the outer membrane factor of the AdeABC multidrug efflux complex. It can be replaced by other outer membrane channels, and is not essential for antibiotic resistance.
Enterococcus faecium E422	Human GI	ARO:3003954	efmA	100	428	0	100	efmA is an MFS transporter permease in E. faecium.
Enterococcus faecium E422	Human GI	ARO:3002962	vanZA	100	161	2e-78	100	vanZA, also known as vanZ, is a vanZ variant found in the vanA gene cluster
Enterococcus faecium E422	Human GI	ARO:3002955	vanYA	99.67	303	3e-171	100	vanYA, also known as vanY, is a vanY variant found in the vanA gene cluster
Enterococcus faecium E422	Human GI	ARO:3002949	vanXA	99.5	202	2e-111	100	vanXA, also known as vanX, is a vanX variant found in the vanA gene cluster
Enterococcus faecium E422	Human GI	ARO:3002942	vanHA	100	322	0	100	vanHA, also known as vanH, is a vanH variant in the vanA gene cluster
Enterococcus faecium E422	Human GI	ARO:3002919	vanRA	100	231	3e-135	100	vanRA, also known as vanR, is a vanR variant found in the vanA gene cluster
Enterococcus faecium E422	Human GI	ARO:3002819	msrC	94.92	492	0	100	msrC is a chromosomal-encoded ABC-efflux pump expressed in Enterococcus faecium that confers resistance to erythromycin and other macrolide and streptogramin B antibiotics.
Enterococcus faecium E422	Human GI	ARO:3002556	AAC(6')-Ii	98.9	182	8e-105	100	AAC(6')-Ii is a chromosomal-encoded aminoglycoside acetyltransferase in Enterococcus spp.
Enterococcus faecium E422	Human GI	ARO:3000010	vanA	99.71	343	0	100	VanA is a D-Ala-D-Ala ligase homolog that synthesizes D-Ala-D-Lac, an alternative substrate for peptidoglycan synthesis that reduces vancomycin binding affinity. It has been isolated from VREs. It is associated with both vancomycin and teicoplanin resistance.
Enterococcus faecium E422	Human GI	ARO:3000375	ErmB	99.59	245	8e-143	98.7903	ErmB confers the MLSb phenotype. Similar to ErmC, expression of ErmB is inducible by erythromycin. The leader peptide causes attenuation of the mRNA and stabilizes the structure preventing further translation. When erythromycin is present, it binds the leader peptide causing a change in conformation allowing for the expression of ErmB.
Enterococcus faecium E422	Human GI	ARO:3002597	AAC(6')-Ie-APH(2'')-Ia	100	479	0	97.3577	AAC(6')-Ie-APH(2'')-Ia is an aminoglycoside acetyltransferase encoded by plasmids and transposons in S. aureus, E. faecalis, E. faecium and Staphylococcus warneri
Enterococcus faecium E422	Human GI	ARO:3002931	vanSA	100	364	0	94.7917	vanSA, also known as vanS, is a vanS variant found in the vanA gene cluster
Enterococcus faecium E422	Human GI	ARO:3002875	dfrE	85.62	153	7e-78	93.2927	dfrE is a chromosome-encoded dihydrofolate reductase found in Enterococcus faecalis
Enterococcus faecium E6	Human GI	ARO:3000776	adeC	100	589	0	100	AdeC is the outer membrane factor of the AdeABC multidrug efflux complex. It can be replaced by other outer membrane channels, and is not essential for antibiotic resistance.
Enterococcus faecium E6	Human GI	ARO:3003954	efmA	100	428	0	100	efmA is an MFS transporter permease in E. faecium.
Enterococcus faecium E6	Human GI	ARO:3002897	sat-4	99.44	180	2e-98	100	sat-4 is a plasmid-mediated streptothricin acetyltransferase in Campylobacter coli
Enterococcus faecium E6	Human GI	ARO:3002868	dfrG	100	165	2e-88	100	dfrG is a plasmid-encoded dihydrofolate reductase found in Staphylococcus aureus
Enterococcus faecium E6	Human GI	ARO:3002819	msrC	95.12	492	0	100	msrC is a chromosomal-encoded ABC-efflux pump expressed in Enterococcus faecium that confers resistance to erythromycin and other macrolide and streptogramin B antibiotics.
Enterococcus faecium E6	Human GI	ARO:3002556	AAC(6')-Ii	98.9	182	8e-105	100	AAC(6')-Ii is a chromosomal-encoded aminoglycoside acetyltransferase in Enterococcus spp.
Enterococcus faecium E6	Human GI	ARO:3002875	dfrE	85.62	153	7e-78	93.2927	dfrE is a chromosome-encoded dihydrofolate reductase found in Enterococcus faecalis
Enterococcus faecium VRE-1300518	Human GI	ARO:3000776	adeC	99.83	584	0	100	AdeC is the outer membrane factor of the AdeABC multidrug efflux complex. It can be replaced by other outer membrane channels, and is not essential for antibiotic resistance.
Enterococcus faecium VRE-1300518	Human GI	ARO:3003954	efmA	100	428	0	100	efmA is an MFS transporter permease in E. faecium.
Enterococcus faecium VRE-1300518	Human GI	ARO:3002964	vanWB	93.09	275	1e-155	100	vanWB, also known as vanW, is a vanW variant found in the vanB gene cluster
Enterococcus faecium VRE-1300518	Human GI	ARO:3002956	vanYB	92.91	268	3e-150	100	vanYB is a vanY variant found in the vanB gene cluster
Enterococcus faecium VRE-1300518	Human GI	ARO:3002950	vanXB	96.53	202	9e-118	100	vanXB is a vanX variant found in the vanB gene cluster
Enterococcus faecium VRE-1300518	Human GI	ARO:3002943	vanHB	94.43	323	0	100	vanHB is a vanH variant in the vanB gene cluster
Enterococcus faecium VRE-1300518	Human GI	ARO:3002932	vanSB	96.2	447	0	100	vanSB is a vanS variant found in the vanB gene cluster
Enterococcus faecium VRE-1300518	Human GI	ARO:3002819	msrC	94.92	492	0	100	msrC is a chromosomal-encoded ABC-efflux pump expressed in Enterococcus faecium that confers resistance to erythromycin and other macrolide and streptogramin B antibiotics.
Enterococcus faecium VRE-1300518	Human GI	ARO:3002556	AAC(6')-Ii	98.9	182	8e-105	100	AAC(6')-Ii is a chromosomal-encoded aminoglycoside acetyltransferase in Enterococcus spp.
Enterococcus faecium VRE-1300518	Human GI	ARO:3000179	tetL	99.78	458	0	100	TetL is a tetracycline efflux protein found in many species of Gram-negative and Gram-positive bacteria.
Enterococcus faecium VRE-1300518	Human GI	ARO:3000013	vanB	100	342	0	100	VanB is a D-Ala-D-Ala ligase homolog similar to VanA, and can synthesize D-Ala-D-Lac, an alternative substrate for peptidoglycan synthesis that reduces vancomycin binding affinity. It has been isolated from VREs. It is associated with vancomycin resistance, but not teicoplanin resistance.
Enterococcus faecium VRE-1300518	Human GI	ARO:3002921	vanRB	96.35	219	2e-123	99.5455	vanRB is a vanR variant found in the vanB gene cluster
Enterococcus faecium VRE-1300518	Human GI	ARO:3000375	ErmB	99.59	245	8e-143	98.7903	ErmB confers the MLSb phenotype. Similar to ErmC, expression of ErmB is inducible by erythromycin. The leader peptide causes attenuation of the mRNA and stabilizes the structure preventing further translation. When erythromycin is present, it binds the leader peptide causing a change in conformation allowing for the expression of ErmB.
Enterococcus faecium VRE-1300518	Human GI	ARO:3002875	dfrE	85.62	153	7e-78	93.2927	dfrE is a chromosome-encoded dihydrofolate reductase found in Enterococcus faecalis
Enterococcus faecium VRE-1300518	Human GI	ARO:3002867	dfrF	100	149	1e-83	90.8537	dfrF is a chromosome-encoded dihydrofolate reductase found in Streptococcus pyogenes
Enterococcus faecium VRE-1300578	Human GI	ARO:3000776	adeC	99.83	584	0	100	AdeC is the outer membrane factor of the AdeABC multidrug efflux complex. It can be replaced by other outer membrane channels, and is not essential for antibiotic resistance.
Enterococcus faecium VRE-1300578	Human GI	ARO:3003954	efmA	100	428	0	100	efmA is an MFS transporter permease in E. faecium.
Enterococcus faecium VRE-1300578	Human GI	ARO:3002964	vanWB	93.09	275	1e-155	100	vanWB, also known as vanW, is a vanW variant found in the vanB gene cluster
Enterococcus faecium VRE-1300578	Human GI	ARO:3002956	vanYB	92.91	268	3e-150	100	vanYB is a vanY variant found in the vanB gene cluster
Enterococcus faecium VRE-1300578	Human GI	ARO:3002950	vanXB	96.53	202	9e-118	100	vanXB is a vanX variant found in the vanB gene cluster
Enterococcus faecium VRE-1300578	Human GI	ARO:3002943	vanHB	94.43	323	0	100	vanHB is a vanH variant in the vanB gene cluster
Enterococcus faecium VRE-1300578	Human GI	ARO:3002932	vanSB	96.2	447	0	100	vanSB is a vanS variant found in the vanB gene cluster
Enterococcus faecium VRE-1300578	Human GI	ARO:3002819	msrC	94.92	492	0	100	msrC is a chromosomal-encoded ABC-efflux pump expressed in Enterococcus faecium that confers resistance to erythromycin and other macrolide and streptogramin B antibiotics.
Enterococcus faecium VRE-1300578	Human GI	ARO:3002556	AAC(6')-Ii	98.9	182	8e-105	100	AAC(6')-Ii is a chromosomal-encoded aminoglycoside acetyltransferase in Enterococcus spp.
Enterococcus faecium VRE-1300578	Human GI	ARO:3000179	tetL	99.78	458	0	100	TetL is a tetracycline efflux protein found in many species of Gram-negative and Gram-positive bacteria.
Enterococcus faecium VRE-1300578	Human GI	ARO:3000013	vanB	100	342	0	100	VanB is a D-Ala-D-Ala ligase homolog similar to VanA, and can synthesize D-Ala-D-Lac, an alternative substrate for peptidoglycan synthesis that reduces vancomycin binding affinity. It has been isolated from VREs. It is associated with vancomycin resistance, but not teicoplanin resistance.
Enterococcus faecium VRE-1300578	Human GI	ARO:3002921	vanRB	96.35	219	2e-123	99.5455	vanRB is a vanR variant found in the vanB gene cluster
Enterococcus faecium VRE-1300578	Human GI	ARO:3000375	ErmB	99.59	245	8e-143	98.7903	ErmB confers the MLSb phenotype. Similar to ErmC, expression of ErmB is inducible by erythromycin. The leader peptide causes attenuation of the mRNA and stabilizes the structure preventing further translation. When erythromycin is present, it binds the leader peptide causing a change in conformation allowing for the expression of ErmB.
Enterococcus faecium VRE-1300578	Human GI	ARO:3002875	dfrE	85.62	153	7e-78	93.2927	dfrE is a chromosome-encoded dihydrofolate reductase found in Enterococcus faecalis
Enterococcus faecium VRE-1300899	Human GI	ARO:3000776	adeC	99.66	584	0	100	AdeC is the outer membrane factor of the AdeABC multidrug efflux complex. It can be replaced by other outer membrane channels, and is not essential for antibiotic resistance.
Enterococcus faecium VRE-1300899	Human GI	ARO:3003954	efmA	100	428	0	100	efmA is an MFS transporter permease in E. faecium.
Enterococcus faecium VRE-1300899	Human GI	ARO:3002962	vanZA	100	161	2e-78	100	vanZA, also known as vanZ, is a vanZ variant found in the vanA gene cluster
Enterococcus faecium VRE-1300899	Human GI	ARO:3002955	vanYA	100	303	3e-172	100	vanYA, also known as vanY, is a vanY variant found in the vanA gene cluster
Enterococcus faecium VRE-1300899	Human GI	ARO:3002949	vanXA	99.5	202	2e-111	100	vanXA, also known as vanX, is a vanX variant found in the vanA gene cluster
Enterococcus faecium VRE-1300899	Human GI	ARO:3002942	vanHA	100	322	0	100	vanHA, also known as vanH, is a vanH variant in the vanA gene cluster
Enterococcus faecium VRE-1300899	Human GI	ARO:3002919	vanRA	100	231	3e-135	100	vanRA, also known as vanR, is a vanR variant found in the vanA gene cluster
Enterococcus faecium VRE-1300899	Human GI	ARO:3002897	sat-4	99.44	180	2e-98	100	sat-4 is a plasmid-mediated streptothricin acetyltransferase in Campylobacter coli
Enterococcus faecium VRE-1300899	Human GI	ARO:3002819	msrC	95.12	492	0	100	msrC is a chromosomal-encoded ABC-efflux pump expressed in Enterococcus faecium that confers resistance to erythromycin and other macrolide and streptogramin B antibiotics.
Enterococcus faecium VRE-1300899	Human GI	ARO:3002556	AAC(6')-Ii	98.9	182	8e-105	100	AAC(6')-Ii is a chromosomal-encoded aminoglycoside acetyltransferase in Enterococcus spp.
Enterococcus faecium VRE-1300899	Human GI	ARO:3000186	tetM	88.73	639	0	100	TetM is a ribosomal protection protein that confers tetracycline resistance. It is found on transposable DNA elements and its horizontal transfer between bacterial species has been documented.
Enterococcus faecium VRE-1300899	Human GI	ARO:3000010	vanA	99.71	343	0	100	VanA is a D-Ala-D-Ala ligase homolog that synthesizes D-Ala-D-Lac, an alternative substrate for peptidoglycan synthesis that reduces vancomycin binding affinity. It has been isolated from VREs. It is associated with both vancomycin and teicoplanin resistance.
Enterococcus faecium VRE-1300899	Human GI	ARO:3000375	ErmB	99.59	245	4e-142	98.7903	ErmB confers the MLSb phenotype. Similar to ErmC, expression of ErmB is inducible by erythromycin. The leader peptide causes attenuation of the mRNA and stabilizes the structure preventing further translation. When erythromycin is present, it binds the leader peptide causing a change in conformation allowing for the expression of ErmB.
Enterococcus faecium VRE-1300899	Human GI	ARO:3002931	vanSA	100	364	0	94.7917	vanSA, also known as vanS, is a vanS variant found in the vanA gene cluster
Enterococcus faecium VRE-1300899	Human GI	ARO:3002875	dfrE	85.62	153	7e-78	93.2927	dfrE is a chromosome-encoded dihydrofolate reductase found in Enterococcus faecalis
Enterococcus faecium VRE-1300900	Human GI	ARO:3000776	adeC	99.83	584	0	100	AdeC is the outer membrane factor of the AdeABC multidrug efflux complex. It can be replaced by other outer membrane channels, and is not essential for antibiotic resistance.
Enterococcus faecium VRE-1300900	Human GI	ARO:3002955	vanYA	100	303	3e-172	100	vanYA, also known as vanY, is a vanY variant found in the vanA gene cluster
Enterococcus faecium VRE-1300900	Human GI	ARO:3002949	vanXA	100	202	4e-112	100	vanXA, also known as vanX, is a vanX variant found in the vanA gene cluster
Enterococcus faecium VRE-1300900	Human GI	ARO:3002942	vanHA	100	322	0	100	vanHA, also known as vanH, is a vanH variant in the vanA gene cluster
Enterococcus faecium VRE-1300900	Human GI	ARO:3002919	vanRA	100	231	3e-135	100	vanRA, also known as vanR, is a vanR variant found in the vanA gene cluster
Enterococcus faecium VRE-1300900	Human GI	ARO:3002897	sat-4	99.44	180	2e-98	100	sat-4 is a plasmid-mediated streptothricin acetyltransferase in Campylobacter coli
Enterococcus faecium VRE-1300900	Human GI	ARO:3002819	msrC	95.12	492	0	100	msrC is a chromosomal-encoded ABC-efflux pump expressed in Enterococcus faecium that confers resistance to erythromycin and other macrolide and streptogramin B antibiotics.
Enterococcus faecium VRE-1300900	Human GI	ARO:3002556	AAC(6')-Ii	98.9	182	8e-105	100	AAC(6')-Ii is a chromosomal-encoded aminoglycoside acetyltransferase in Enterococcus spp.
Enterococcus faecium VRE-1300900	Human GI	ARO:3000010	vanA	100	343	0	100	VanA is a D-Ala-D-Ala ligase homolog that synthesizes D-Ala-D-Lac, an alternative substrate for peptidoglycan synthesis that reduces vancomycin binding affinity. It has been isolated from VREs. It is associated with both vancomycin and teicoplanin resistance.
Enterococcus faecium VRE-1300900	Human GI	ARO:3000375	ErmB	99.59	245	3e-142	98.7903	ErmB confers the MLSb phenotype. Similar to ErmC, expression of ErmB is inducible by erythromycin. The leader peptide causes attenuation of the mRNA and stabilizes the structure preventing further translation. When erythromycin is present, it binds the leader peptide causing a change in conformation allowing for the expression of ErmB.
Enterococcus faecium VRE-1300900	Human GI	ARO:3002931	vanSA	100	364	0	94.7917	vanSA, also known as vanS, is a vanS variant found in the vanA gene cluster
Enterococcus faecium VRE-1300900	Human GI	ARO:3002875	dfrE	85.62	153	7e-78	93.2927	dfrE is a chromosome-encoded dihydrofolate reductase found in Enterococcus faecalis
Enterococcus faecium VRE-1300911	Human GI	ARO:3000776	adeC	99.83	584	0	100	AdeC is the outer membrane factor of the AdeABC multidrug efflux complex. It can be replaced by other outer membrane channels, and is not essential for antibiotic resistance.
Enterococcus faecium VRE-1300911	Human GI	ARO:3003954	efmA	100	428	0	100	efmA is an MFS transporter permease in E. faecium.
Enterococcus faecium VRE-1300911	Human GI	ARO:3002964	vanWB	93.09	275	1e-155	100	vanWB, also known as vanW, is a vanW variant found in the vanB gene cluster
Enterococcus faecium VRE-1300911	Human GI	ARO:3002956	vanYB	92.91	268	3e-150	100	vanYB is a vanY variant found in the vanB gene cluster
Enterococcus faecium VRE-1300911	Human GI	ARO:3002950	vanXB	96.53	202	9e-118	100	vanXB is a vanX variant found in the vanB gene cluster
Enterococcus faecium VRE-1300911	Human GI	ARO:3002943	vanHB	94.43	323	0	100	vanHB is a vanH variant in the vanB gene cluster
Enterococcus faecium VRE-1300911	Human GI	ARO:3002932	vanSB	96.2	447	0	100	vanSB is a vanS variant found in the vanB gene cluster
Enterococcus faecium VRE-1300911	Human GI	ARO:3002819	msrC	94.92	492	0	100	msrC is a chromosomal-encoded ABC-efflux pump expressed in Enterococcus faecium that confers resistance to erythromycin and other macrolide and streptogramin B antibiotics.
Enterococcus faecium VRE-1300911	Human GI	ARO:3002556	AAC(6')-Ii	98.9	182	8e-105	100	AAC(6')-Ii is a chromosomal-encoded aminoglycoside acetyltransferase in Enterococcus spp.
Enterococcus faecium VRE-1300911	Human GI	ARO:3000179	tetL	99.78	458	0	100	TetL is a tetracycline efflux protein found in many species of Gram-negative and Gram-positive bacteria.
Enterococcus faecium VRE-1300911	Human GI	ARO:3000013	vanB	100	342	0	100	VanB is a D-Ala-D-Ala ligase homolog similar to VanA, and can synthesize D-Ala-D-Lac, an alternative substrate for peptidoglycan synthesis that reduces vancomycin binding affinity. It has been isolated from VREs. It is associated with vancomycin resistance, but not teicoplanin resistance.
Enterococcus faecium VRE-1300911	Human GI	ARO:3002921	vanRB	96.35	219	2e-123	99.5455	vanRB is a vanR variant found in the vanB gene cluster
Enterococcus faecium VRE-1300911	Human GI	ARO:3000375	ErmB	99.59	245	8e-143	98.7903	ErmB confers the MLSb phenotype. Similar to ErmC, expression of ErmB is inducible by erythromycin. The leader peptide causes attenuation of the mRNA and stabilizes the structure preventing further translation. When erythromycin is present, it binds the leader peptide causing a change in conformation allowing for the expression of ErmB.
Enterococcus faecium VRE-1300911	Human GI	ARO:3002875	dfrE	85.62	153	7e-78	93.2927	dfrE is a chromosome-encoded dihydrofolate reductase found in Enterococcus faecalis
Enterococcus faecium VRE-1300937	Human GI	ARO:3000776	adeC	99.83	584	0	100	AdeC is the outer membrane factor of the AdeABC multidrug efflux complex. It can be replaced by other outer membrane channels, and is not essential for antibiotic resistance.
Enterococcus faecium VRE-1300937	Human GI	ARO:3003954	efmA	100	428	0	100	efmA is an MFS transporter permease in E. faecium.
Enterococcus faecium VRE-1300937	Human GI	ARO:3002964	vanWB	93.09	275	1e-155	100	vanWB, also known as vanW, is a vanW variant found in the vanB gene cluster
Enterococcus faecium VRE-1300937	Human GI	ARO:3002956	vanYB	92.91	268	3e-150	100	vanYB is a vanY variant found in the vanB gene cluster
Enterococcus faecium VRE-1300937	Human GI	ARO:3002950	vanXB	96.53	202	9e-118	100	vanXB is a vanX variant found in the vanB gene cluster
Enterococcus faecium VRE-1300937	Human GI	ARO:3002943	vanHB	94.43	323	0	100	vanHB is a vanH variant in the vanB gene cluster
Enterococcus faecium VRE-1300937	Human GI	ARO:3002932	vanSB	96.2	447	0	100	vanSB is a vanS variant found in the vanB gene cluster
Enterococcus faecium VRE-1300937	Human GI	ARO:3002819	msrC	94.92	492	0	100	msrC is a chromosomal-encoded ABC-efflux pump expressed in Enterococcus faecium that confers resistance to erythromycin and other macrolide and streptogramin B antibiotics.
Enterococcus faecium VRE-1300937	Human GI	ARO:3002556	AAC(6')-Ii	98.9	182	8e-105	100	AAC(6')-Ii is a chromosomal-encoded aminoglycoside acetyltransferase in Enterococcus spp.
Enterococcus faecium VRE-1300937	Human GI	ARO:3000179	tetL	99.78	458	0	100	TetL is a tetracycline efflux protein found in many species of Gram-negative and Gram-positive bacteria.
Enterococcus faecium VRE-1300937	Human GI	ARO:3000013	vanB	100	342	0	100	VanB is a D-Ala-D-Ala ligase homolog similar to VanA, and can synthesize D-Ala-D-Lac, an alternative substrate for peptidoglycan synthesis that reduces vancomycin binding affinity. It has been isolated from VREs. It is associated with vancomycin resistance, but not teicoplanin resistance.
Enterococcus faecium VRE-1300937	Human GI	ARO:3002921	vanRB	96.35	219	2e-123	99.5455	vanRB is a vanR variant found in the vanB gene cluster
Enterococcus faecium VRE-1300937	Human GI	ARO:3000375	ErmB	99.59	245	8e-143	98.7903	ErmB confers the MLSb phenotype. Similar to ErmC, expression of ErmB is inducible by erythromycin. The leader peptide causes attenuation of the mRNA and stabilizes the structure preventing further translation. When erythromycin is present, it binds the leader peptide causing a change in conformation allowing for the expression of ErmB.
Enterococcus faecium VRE-1300937	Human GI	ARO:3002875	dfrE	85.62	153	7e-78	93.2927	dfrE is a chromosome-encoded dihydrofolate reductase found in Enterococcus faecalis
Enterococcus faecium VRE-1400136	Human GI	ARO:3000776	adeC	99.83	584	0	100	AdeC is the outer membrane factor of the AdeABC multidrug efflux complex. It can be replaced by other outer membrane channels, and is not essential for antibiotic resistance.
Enterococcus faecium VRE-1400136	Human GI	ARO:3003954	efmA	100	428	0	100	efmA is an MFS transporter permease in E. faecium.
Enterococcus faecium VRE-1400136	Human GI	ARO:3002964	vanWB	93.09	275	1e-155	100	vanWB, also known as vanW, is a vanW variant found in the vanB gene cluster
Enterococcus faecium VRE-1400136	Human GI	ARO:3002956	vanYB	92.91	268	3e-150	100	vanYB is a vanY variant found in the vanB gene cluster
Enterococcus faecium VRE-1400136	Human GI	ARO:3002950	vanXB	96.53	202	9e-118	100	vanXB is a vanX variant found in the vanB gene cluster
Enterococcus faecium VRE-1400136	Human GI	ARO:3002943	vanHB	94.43	323	0	100	vanHB is a vanH variant in the vanB gene cluster
Enterococcus faecium VRE-1400136	Human GI	ARO:3002932	vanSB	96.2	447	0	100	vanSB is a vanS variant found in the vanB gene cluster
Enterococcus faecium VRE-1400136	Human GI	ARO:3002819	msrC	94.92	492	0	100	msrC is a chromosomal-encoded ABC-efflux pump expressed in Enterococcus faecium that confers resistance to erythromycin and other macrolide and streptogramin B antibiotics.
Enterococcus faecium VRE-1400136	Human GI	ARO:3002556	AAC(6')-Ii	98.9	182	8e-105	100	AAC(6')-Ii is a chromosomal-encoded aminoglycoside acetyltransferase in Enterococcus spp.
Enterococcus faecium VRE-1400136	Human GI	ARO:3000179	tetL	99.78	458	0	100	TetL is a tetracycline efflux protein found in many species of Gram-negative and Gram-positive bacteria.
Enterococcus faecium VRE-1400136	Human GI	ARO:3000013	vanB	100	342	0	100	VanB is a D-Ala-D-Ala ligase homolog similar to VanA, and can synthesize D-Ala-D-Lac, an alternative substrate for peptidoglycan synthesis that reduces vancomycin binding affinity. It has been isolated from VREs. It is associated with vancomycin resistance, but not teicoplanin resistance.
Enterococcus faecium VRE-1400136	Human GI	ARO:3002921	vanRB	96.35	219	2e-123	99.5455	vanRB is a vanR variant found in the vanB gene cluster
Enterococcus faecium VRE-1400136	Human GI	ARO:3000375	ErmB	99.59	245	8e-143	98.7903	ErmB confers the MLSb phenotype. Similar to ErmC, expression of ErmB is inducible by erythromycin. The leader peptide causes attenuation of the mRNA and stabilizes the structure preventing further translation. When erythromycin is present, it binds the leader peptide causing a change in conformation allowing for the expression of ErmB.
Enterococcus faecium VRE-1400136	Human GI	ARO:3002875	dfrE	85.62	153	7e-78	93.2927	dfrE is a chromosome-encoded dihydrofolate reductase found in Enterococcus faecalis
Enterococcus faecium VRE-1400294	Human GI	ARO:3000776	adeC	99.66	584	0	100	AdeC is the outer membrane factor of the AdeABC multidrug efflux complex. It can be replaced by other outer membrane channels, and is not essential for antibiotic resistance.
Enterococcus faecium VRE-1400294	Human GI	ARO:3003954	efmA	100	428	0	100	efmA is an MFS transporter permease in E. faecium.
Enterococcus faecium VRE-1400294	Human GI	ARO:3002964	vanWB	93.09	275	1e-155	100	vanWB, also known as vanW, is a vanW variant found in the vanB gene cluster
Enterococcus faecium VRE-1400294	Human GI	ARO:3002956	vanYB	92.91	268	3e-150	100	vanYB is a vanY variant found in the vanB gene cluster
Enterococcus faecium VRE-1400294	Human GI	ARO:3002950	vanXB	96.53	202	9e-118	100	vanXB is a vanX variant found in the vanB gene cluster
Enterococcus faecium VRE-1400294	Human GI	ARO:3002943	vanHB	94.12	323	0	100	vanHB is a vanH variant in the vanB gene cluster
Enterococcus faecium VRE-1400294	Human GI	ARO:3002932	vanSB	96.2	447	0	100	vanSB is a vanS variant found in the vanB gene cluster
Enterococcus faecium VRE-1400294	Human GI	ARO:3002897	sat-4	99.44	180	2e-98	100	sat-4 is a plasmid-mediated streptothricin acetyltransferase in Campylobacter coli
Enterococcus faecium VRE-1400294	Human GI	ARO:3002819	msrC	95.12	492	0	100	msrC is a chromosomal-encoded ABC-efflux pump expressed in Enterococcus faecium that confers resistance to erythromycin and other macrolide and streptogramin B antibiotics.
Enterococcus faecium VRE-1400294	Human GI	ARO:3002556	AAC(6')-Ii	98.9	182	8e-105	100	AAC(6')-Ii is a chromosomal-encoded aminoglycoside acetyltransferase in Enterococcus spp.
Enterococcus faecium VRE-1400294	Human GI	ARO:3000013	vanB	99.42	342	0	100	VanB is a D-Ala-D-Ala ligase homolog similar to VanA, and can synthesize D-Ala-D-Lac, an alternative substrate for peptidoglycan synthesis that reduces vancomycin binding affinity. It has been isolated from VREs. It is associated with vancomycin resistance, but not teicoplanin resistance.
Enterococcus faecium VRE-1400294	Human GI	ARO:3002921	vanRB	96.35	219	2e-123	99.5455	vanRB is a vanR variant found in the vanB gene cluster
Enterococcus faecium VRE-1400294	Human GI	ARO:3000375	ErmB	99.59	245	3e-142	98.7903	ErmB confers the MLSb phenotype. Similar to ErmC, expression of ErmB is inducible by erythromycin. The leader peptide causes attenuation of the mRNA and stabilizes the structure preventing further translation. When erythromycin is present, it binds the leader peptide causing a change in conformation allowing for the expression of ErmB.
Enterococcus faecium VRE-1400294	Human GI	ARO:3002875	dfrE	85.62	153	7e-78	93.2927	dfrE is a chromosome-encoded dihydrofolate reductase found in Enterococcus faecalis
Enterococcus faecium VRE-1400325	Human GI	ARO:3000776	adeC	99.66	584	0	100	AdeC is the outer membrane factor of the AdeABC multidrug efflux complex. It can be replaced by other outer membrane channels, and is not essential for antibiotic resistance.
Enterococcus faecium VRE-1400325	Human GI	ARO:3003954	efmA	100	428	0	100	efmA is an MFS transporter permease in E. faecium.
Enterococcus faecium VRE-1400325	Human GI	ARO:3002964	vanWB	93.09	275	1e-155	100	vanWB, also known as vanW, is a vanW variant found in the vanB gene cluster
Enterococcus faecium VRE-1400325	Human GI	ARO:3002956	vanYB	92.91	268	3e-150	100	vanYB is a vanY variant found in the vanB gene cluster
Enterococcus faecium VRE-1400325	Human GI	ARO:3002950	vanXB	96.53	202	9e-118	100	vanXB is a vanX variant found in the vanB gene cluster
Enterococcus faecium VRE-1400325	Human GI	ARO:3002943	vanHB	94.12	323	0	100	vanHB is a vanH variant in the vanB gene cluster
Enterococcus faecium VRE-1400325	Human GI	ARO:3002932	vanSB	96.2	447	0	100	vanSB is a vanS variant found in the vanB gene cluster
Enterococcus faecium VRE-1400325	Human GI	ARO:3002897	sat-4	99.44	180	2e-98	100	sat-4 is a plasmid-mediated streptothricin acetyltransferase in Campylobacter coli
Enterococcus faecium VRE-1400325	Human GI	ARO:3002819	msrC	95.12	492	0	100	msrC is a chromosomal-encoded ABC-efflux pump expressed in Enterococcus faecium that confers resistance to erythromycin and other macrolide and streptogramin B antibiotics.
Enterococcus faecium VRE-1400325	Human GI	ARO:3002556	AAC(6')-Ii	98.9	182	8e-105	100	AAC(6')-Ii is a chromosomal-encoded aminoglycoside acetyltransferase in Enterococcus spp.
Enterococcus faecium VRE-1400325	Human GI	ARO:3000013	vanB	99.42	342	0	100	VanB is a D-Ala-D-Ala ligase homolog similar to VanA, and can synthesize D-Ala-D-Lac, an alternative substrate for peptidoglycan synthesis that reduces vancomycin binding affinity. It has been isolated from VREs. It is associated with vancomycin resistance, but not teicoplanin resistance.
Enterococcus faecium VRE-1400325	Human GI	ARO:3002921	vanRB	96.35	219	2e-123	99.5455	vanRB is a vanR variant found in the vanB gene cluster
Enterococcus faecium VRE-1400325	Human GI	ARO:3000375	ErmB	99.59	245	3e-142	98.7903	ErmB confers the MLSb phenotype. Similar to ErmC, expression of ErmB is inducible by erythromycin. The leader peptide causes attenuation of the mRNA and stabilizes the structure preventing further translation. When erythromycin is present, it binds the leader peptide causing a change in conformation allowing for the expression of ErmB.
Enterococcus faecium VRE-1400325	Human GI	ARO:3002875	dfrE	85.62	153	7e-78	93.2927	dfrE is a chromosome-encoded dihydrofolate reductase found in Enterococcus faecalis
Enterococcus faecium VRE-1400373	Human GI	ARO:3000776	adeC	99.83	584	0	100	AdeC is the outer membrane factor of the AdeABC multidrug efflux complex. It can be replaced by other outer membrane channels, and is not essential for antibiotic resistance.
Enterococcus faecium VRE-1400373	Human GI	ARO:3003954	efmA	100	428	0	100	efmA is an MFS transporter permease in E. faecium.
Enterococcus faecium VRE-1400373	Human GI	ARO:3002964	vanWB	92.73	275	7e-155	100	vanWB, also known as vanW, is a vanW variant found in the vanB gene cluster
Enterococcus faecium VRE-1400373	Human GI	ARO:3002956	vanYB	92.54	268	5e-149	100	vanYB is a vanY variant found in the vanB gene cluster
Enterococcus faecium VRE-1400373	Human GI	ARO:3002950	vanXB	96.53	202	9e-118	100	vanXB is a vanX variant found in the vanB gene cluster
Enterococcus faecium VRE-1400373	Human GI	ARO:3002943	vanHB	94.43	323	0	100	vanHB is a vanH variant in the vanB gene cluster
Enterococcus faecium VRE-1400373	Human GI	ARO:3002932	vanSB	96.2	447	0	100	vanSB is a vanS variant found in the vanB gene cluster
Enterococcus faecium VRE-1400373	Human GI	ARO:3002819	msrC	94.92	492	0	100	msrC is a chromosomal-encoded ABC-efflux pump expressed in Enterococcus faecium that confers resistance to erythromycin and other macrolide and streptogramin B antibiotics.
Enterococcus faecium VRE-1400373	Human GI	ARO:3002556	AAC(6')-Ii	98.9	182	8e-105	100	AAC(6')-Ii is a chromosomal-encoded aminoglycoside acetyltransferase in Enterococcus spp.
Enterococcus faecium VRE-1400373	Human GI	ARO:3000179	tetL	99.78	458	0	100	TetL is a tetracycline efflux protein found in many species of Gram-negative and Gram-positive bacteria.
Enterococcus faecium VRE-1400373	Human GI	ARO:3000013	vanB	100	342	0	100	VanB is a D-Ala-D-Ala ligase homolog similar to VanA, and can synthesize D-Ala-D-Lac, an alternative substrate for peptidoglycan synthesis that reduces vancomycin binding affinity. It has been isolated from VREs. It is associated with vancomycin resistance, but not teicoplanin resistance.
Enterococcus faecium VRE-1400373	Human GI	ARO:3002921	vanRB	96.35	219	2e-123	99.5455	vanRB is a vanR variant found in the vanB gene cluster
Enterococcus faecium VRE-1400373	Human GI	ARO:3000375	ErmB	99.59	245	8e-143	98.7903	ErmB confers the MLSb phenotype. Similar to ErmC, expression of ErmB is inducible by erythromycin. The leader peptide causes attenuation of the mRNA and stabilizes the structure preventing further translation. When erythromycin is present, it binds the leader peptide causing a change in conformation allowing for the expression of ErmB.
Enterococcus faecium VRE-1400373	Human GI	ARO:3002875	dfrE	85.62	153	7e-78	93.2927	dfrE is a chromosome-encoded dihydrofolate reductase found in Enterococcus faecalis
Enterococcus faecium VRE-1400408	Human GI	ARO:3000776	adeC	99.83	584	0	100	AdeC is the outer membrane factor of the AdeABC multidrug efflux complex. It can be replaced by other outer membrane channels, and is not essential for antibiotic resistance.
Enterococcus faecium VRE-1400408	Human GI	ARO:3003954	efmA	100	428	0	100	efmA is an MFS transporter permease in E. faecium.
Enterococcus faecium VRE-1400408	Human GI	ARO:3002964	vanWB	93.09	275	1e-155	100	vanWB, also known as vanW, is a vanW variant found in the vanB gene cluster
Enterococcus faecium VRE-1400408	Human GI	ARO:3002956	vanYB	92.91	268	3e-150	100	vanYB is a vanY variant found in the vanB gene cluster
Enterococcus faecium VRE-1400408	Human GI	ARO:3002950	vanXB	96.53	202	9e-118	100	vanXB is a vanX variant found in the vanB gene cluster
Enterococcus faecium VRE-1400408	Human GI	ARO:3002943	vanHB	94.43	323	0	100	vanHB is a vanH variant in the vanB gene cluster
Enterococcus faecium VRE-1400408	Human GI	ARO:3002932	vanSB	96.2	447	0	100	vanSB is a vanS variant found in the vanB gene cluster
Enterococcus faecium VRE-1400408	Human GI	ARO:3002819	msrC	94.92	492	0	100	msrC is a chromosomal-encoded ABC-efflux pump expressed in Enterococcus faecium that confers resistance to erythromycin and other macrolide and streptogramin B antibiotics.
Enterococcus faecium VRE-1400408	Human GI	ARO:3002556	AAC(6')-Ii	98.9	182	8e-105	100	AAC(6')-Ii is a chromosomal-encoded aminoglycoside acetyltransferase in Enterococcus spp.
Enterococcus faecium VRE-1400408	Human GI	ARO:3000179	tetL	99.78	458	0	100	TetL is a tetracycline efflux protein found in many species of Gram-negative and Gram-positive bacteria.
Enterococcus faecium VRE-1400408	Human GI	ARO:3000013	vanB	100	342	0	100	VanB is a D-Ala-D-Ala ligase homolog similar to VanA, and can synthesize D-Ala-D-Lac, an alternative substrate for peptidoglycan synthesis that reduces vancomycin binding affinity. It has been isolated from VREs. It is associated with vancomycin resistance, but not teicoplanin resistance.
Enterococcus faecium VRE-1400408	Human GI	ARO:3002921	vanRB	96.35	219	2e-123	99.5455	vanRB is a vanR variant found in the vanB gene cluster
Enterococcus faecium VRE-1400408	Human GI	ARO:3000375	ErmB	99.59	245	8e-143	98.7903	ErmB confers the MLSb phenotype. Similar to ErmC, expression of ErmB is inducible by erythromycin. The leader peptide causes attenuation of the mRNA and stabilizes the structure preventing further translation. When erythromycin is present, it binds the leader peptide causing a change in conformation allowing for the expression of ErmB.
Enterococcus faecium VRE-1400408	Human GI	ARO:3002875	dfrE	85.62	153	7e-78	93.2927	dfrE is a chromosome-encoded dihydrofolate reductase found in Enterococcus faecalis
Enterococcus faecium VRE-1401098	Human GI	ARO:3000776	adeC	99.83	584	0	100	AdeC is the outer membrane factor of the AdeABC multidrug efflux complex. It can be replaced by other outer membrane channels, and is not essential for antibiotic resistance.
Enterococcus faecium VRE-1401098	Human GI	ARO:3003954	efmA	100	428	0	100	efmA is an MFS transporter permease in E. faecium.
Enterococcus faecium VRE-1401098	Human GI	ARO:3002964	vanWB	93.09	275	1e-155	100	vanWB, also known as vanW, is a vanW variant found in the vanB gene cluster
Enterococcus faecium VRE-1401098	Human GI	ARO:3002956	vanYB	92.91	268	3e-150	100	vanYB is a vanY variant found in the vanB gene cluster
Enterococcus faecium VRE-1401098	Human GI	ARO:3002950	vanXB	96.53	202	9e-118	100	vanXB is a vanX variant found in the vanB gene cluster
Enterococcus faecium VRE-1401098	Human GI	ARO:3002943	vanHB	94.43	323	0	100	vanHB is a vanH variant in the vanB gene cluster
Enterococcus faecium VRE-1401098	Human GI	ARO:3002932	vanSB	96.2	447	0	100	vanSB is a vanS variant found in the vanB gene cluster
Enterococcus faecium VRE-1401098	Human GI	ARO:3002819	msrC	94.92	492	0	100	msrC is a chromosomal-encoded ABC-efflux pump expressed in Enterococcus faecium that confers resistance to erythromycin and other macrolide and streptogramin B antibiotics.
Enterococcus faecium VRE-1401098	Human GI	ARO:3002556	AAC(6')-Ii	98.9	182	8e-105	100	AAC(6')-Ii is a chromosomal-encoded aminoglycoside acetyltransferase in Enterococcus spp.
Enterococcus faecium VRE-1401098	Human GI	ARO:3000179	tetL	99.78	458	0	100	TetL is a tetracycline efflux protein found in many species of Gram-negative and Gram-positive bacteria.
Enterococcus faecium VRE-1401098	Human GI	ARO:3000013	vanB	100	342	0	100	VanB is a D-Ala-D-Ala ligase homolog similar to VanA, and can synthesize D-Ala-D-Lac, an alternative substrate for peptidoglycan synthesis that reduces vancomycin binding affinity. It has been isolated from VREs. It is associated with vancomycin resistance, but not teicoplanin resistance.
Enterococcus faecium VRE-1401098	Human GI	ARO:3002921	vanRB	96.35	219	2e-123	99.5455	vanRB is a vanR variant found in the vanB gene cluster
Enterococcus faecium VRE-1401098	Human GI	ARO:3000375	ErmB	99.59	245	8e-143	98.7903	ErmB confers the MLSb phenotype. Similar to ErmC, expression of ErmB is inducible by erythromycin. The leader peptide causes attenuation of the mRNA and stabilizes the structure preventing further translation. When erythromycin is present, it binds the leader peptide causing a change in conformation allowing for the expression of ErmB.
Enterococcus faecium VRE-1401098	Human GI	ARO:3002875	dfrE	85.62	153	7e-78	93.2927	dfrE is a chromosome-encoded dihydrofolate reductase found in Enterococcus faecalis
Enterococcus faecium VRE-1401318	Human GI	ARO:3000776	adeC	99.66	584	0	100	AdeC is the outer membrane factor of the AdeABC multidrug efflux complex. It can be replaced by other outer membrane channels, and is not essential for antibiotic resistance.
Enterococcus faecium VRE-1401318	Human GI	ARO:3003954	efmA	100	428	0	100	efmA is an MFS transporter permease in E. faecium.
Enterococcus faecium VRE-1401318	Human GI	ARO:3002964	vanWB	93.09	275	1e-155	100	vanWB, also known as vanW, is a vanW variant found in the vanB gene cluster
Enterococcus faecium VRE-1401318	Human GI	ARO:3002956	vanYB	92.91	268	3e-150	100	vanYB is a vanY variant found in the vanB gene cluster
Enterococcus faecium VRE-1401318	Human GI	ARO:3002950	vanXB	96.53	202	9e-118	100	vanXB is a vanX variant found in the vanB gene cluster
Enterococcus faecium VRE-1401318	Human GI	ARO:3002943	vanHB	94.12	323	0	100	vanHB is a vanH variant in the vanB gene cluster
Enterococcus faecium VRE-1401318	Human GI	ARO:3002932	vanSB	96.2	447	0	100	vanSB is a vanS variant found in the vanB gene cluster
Enterococcus faecium VRE-1401318	Human GI	ARO:3002897	sat-4	99.44	180	2e-98	100	sat-4 is a plasmid-mediated streptothricin acetyltransferase in Campylobacter coli
Enterococcus faecium VRE-1401318	Human GI	ARO:3002819	msrC	95.12	492	0	100	msrC is a chromosomal-encoded ABC-efflux pump expressed in Enterococcus faecium that confers resistance to erythromycin and other macrolide and streptogramin B antibiotics.
Enterococcus faecium VRE-1401318	Human GI	ARO:3002556	AAC(6')-Ii	98.9	182	8e-105	100	AAC(6')-Ii is a chromosomal-encoded aminoglycoside acetyltransferase in Enterococcus spp.
Enterococcus faecium VRE-1401318	Human GI	ARO:3000013	vanB	99.42	342	0	100	VanB is a D-Ala-D-Ala ligase homolog similar to VanA, and can synthesize D-Ala-D-Lac, an alternative substrate for peptidoglycan synthesis that reduces vancomycin binding affinity. It has been isolated from VREs. It is associated with vancomycin resistance, but not teicoplanin resistance.
Enterococcus faecium VRE-1401318	Human GI	ARO:3002921	vanRB	96.35	219	2e-123	99.5455	vanRB is a vanR variant found in the vanB gene cluster
Enterococcus faecium VRE-1401318	Human GI	ARO:3000375	ErmB	99.59	245	3e-142	98.7903	ErmB confers the MLSb phenotype. Similar to ErmC, expression of ErmB is inducible by erythromycin. The leader peptide causes attenuation of the mRNA and stabilizes the structure preventing further translation. When erythromycin is present, it binds the leader peptide causing a change in conformation allowing for the expression of ErmB.
Enterococcus faecium VRE-1401318	Human GI	ARO:3002875	dfrE	85.62	153	7e-78	93.2927	dfrE is a chromosome-encoded dihydrofolate reductase found in Enterococcus faecalis
Enterococcus faecium VRE-1401318	Human GI	ARO:3002868	dfrG	99.34	152	3e-80	92.1212	dfrG is a plasmid-encoded dihydrofolate reductase found in Staphylococcus aureus
Enterococcus faecium VRE-1401338	Human GI	ARO:3000776	adeC	99.83	584	0	100	AdeC is the outer membrane factor of the AdeABC multidrug efflux complex. It can be replaced by other outer membrane channels, and is not essential for antibiotic resistance.
Enterococcus faecium VRE-1401338	Human GI	ARO:3003954	efmA	100	428	0	100	efmA is an MFS transporter permease in E. faecium.
Enterococcus faecium VRE-1401338	Human GI	ARO:3002964	vanWB	93.09	275	1e-155	100	vanWB, also known as vanW, is a vanW variant found in the vanB gene cluster
Enterococcus faecium VRE-1401338	Human GI	ARO:3002956	vanYB	92.91	268	3e-150	100	vanYB is a vanY variant found in the vanB gene cluster
Enterococcus faecium VRE-1401338	Human GI	ARO:3002950	vanXB	96.53	202	9e-118	100	vanXB is a vanX variant found in the vanB gene cluster
Enterococcus faecium VRE-1401338	Human GI	ARO:3002943	vanHB	94.43	323	0	100	vanHB is a vanH variant in the vanB gene cluster
Enterococcus faecium VRE-1401338	Human GI	ARO:3002932	vanSB	96.2	447	0	100	vanSB is a vanS variant found in the vanB gene cluster
Enterococcus faecium VRE-1401338	Human GI	ARO:3002819	msrC	94.92	492	0	100	msrC is a chromosomal-encoded ABC-efflux pump expressed in Enterococcus faecium that confers resistance to erythromycin and other macrolide and streptogramin B antibiotics.
Enterococcus faecium VRE-1401338	Human GI	ARO:3002556	AAC(6')-Ii	98.9	182	8e-105	100	AAC(6')-Ii is a chromosomal-encoded aminoglycoside acetyltransferase in Enterococcus spp.
Enterococcus faecium VRE-1401338	Human GI	ARO:3000179	tetL	99.56	458	0	100	TetL is a tetracycline efflux protein found in many species of Gram-negative and Gram-positive bacteria.
Enterococcus faecium VRE-1401338	Human GI	ARO:3000013	vanB	100	342	0	100	VanB is a D-Ala-D-Ala ligase homolog similar to VanA, and can synthesize D-Ala-D-Lac, an alternative substrate for peptidoglycan synthesis that reduces vancomycin binding affinity. It has been isolated from VREs. It is associated with vancomycin resistance, but not teicoplanin resistance.
Enterococcus faecium VRE-1401338	Human GI	ARO:3002921	vanRB	96.35	219	2e-123	99.5455	vanRB is a vanR variant found in the vanB gene cluster
Enterococcus faecium VRE-1401338	Human GI	ARO:3000375	ErmB	99.59	245	8e-143	98.7903	ErmB confers the MLSb phenotype. Similar to ErmC, expression of ErmB is inducible by erythromycin. The leader peptide causes attenuation of the mRNA and stabilizes the structure preventing further translation. When erythromycin is present, it binds the leader peptide causing a change in conformation allowing for the expression of ErmB.
Enterococcus faecium VRE-1401338	Human GI	ARO:3002875	dfrE	85.62	153	7e-78	93.2927	dfrE is a chromosome-encoded dihydrofolate reductase found in Enterococcus faecalis
Enterococcus faecium VRE-1401859	Human GI	ARO:3000776	adeC	99.83	584	0	100	AdeC is the outer membrane factor of the AdeABC multidrug efflux complex. It can be replaced by other outer membrane channels, and is not essential for antibiotic resistance.
Enterococcus faecium VRE-1401859	Human GI	ARO:3003954	efmA	100	428	0	100	efmA is an MFS transporter permease in E. faecium.
Enterococcus faecium VRE-1401859	Human GI	ARO:3002964	vanWB	93.09	275	1e-155	100	vanWB, also known as vanW, is a vanW variant found in the vanB gene cluster
Enterococcus faecium VRE-1401859	Human GI	ARO:3002956	vanYB	92.91	268	3e-150	100	vanYB is a vanY variant found in the vanB gene cluster
Enterococcus faecium VRE-1401859	Human GI	ARO:3002950	vanXB	96.53	202	9e-118	100	vanXB is a vanX variant found in the vanB gene cluster
Enterococcus faecium VRE-1401859	Human GI	ARO:3002943	vanHB	94.43	323	0	100	vanHB is a vanH variant in the vanB gene cluster
Enterococcus faecium VRE-1401859	Human GI	ARO:3002932	vanSB	96.2	447	0	100	vanSB is a vanS variant found in the vanB gene cluster
Enterococcus faecium VRE-1401859	Human GI	ARO:3002819	msrC	94.92	492	0	100	msrC is a chromosomal-encoded ABC-efflux pump expressed in Enterococcus faecium that confers resistance to erythromycin and other macrolide and streptogramin B antibiotics.
Enterococcus faecium VRE-1401859	Human GI	ARO:3002556	AAC(6')-Ii	98.9	182	8e-105	100	AAC(6')-Ii is a chromosomal-encoded aminoglycoside acetyltransferase in Enterococcus spp.
Enterococcus faecium VRE-1401859	Human GI	ARO:3000179	tetL	99.78	458	0	100	TetL is a tetracycline efflux protein found in many species of Gram-negative and Gram-positive bacteria.
Enterococcus faecium VRE-1401859	Human GI	ARO:3000013	vanB	100	342	0	100	VanB is a D-Ala-D-Ala ligase homolog similar to VanA, and can synthesize D-Ala-D-Lac, an alternative substrate for peptidoglycan synthesis that reduces vancomycin binding affinity. It has been isolated from VREs. It is associated with vancomycin resistance, but not teicoplanin resistance.
Enterococcus faecium VRE-1401859	Human GI	ARO:3002921	vanRB	96.35	219	2e-123	99.5455	vanRB is a vanR variant found in the vanB gene cluster
Enterococcus faecium VRE-1401859	Human GI	ARO:3000375	ErmB	99.59	245	8e-143	98.7903	ErmB confers the MLSb phenotype. Similar to ErmC, expression of ErmB is inducible by erythromycin. The leader peptide causes attenuation of the mRNA and stabilizes the structure preventing further translation. When erythromycin is present, it binds the leader peptide causing a change in conformation allowing for the expression of ErmB.
Enterococcus faecium VRE-1401859	Human GI	ARO:3002875	dfrE	85.62	153	7e-78	93.2927	dfrE is a chromosome-encoded dihydrofolate reductase found in Enterococcus faecalis
Enterococcus faecium VRE-1401988	Human GI	ARO:3000776	adeC	99.83	584	0	100	AdeC is the outer membrane factor of the AdeABC multidrug efflux complex. It can be replaced by other outer membrane channels, and is not essential for antibiotic resistance.
Enterococcus faecium VRE-1401988	Human GI	ARO:3003954	efmA	100	428	0	100	efmA is an MFS transporter permease in E. faecium.
Enterococcus faecium VRE-1401988	Human GI	ARO:3002964	vanWB	93.09	275	1e-155	100	vanWB, also known as vanW, is a vanW variant found in the vanB gene cluster
Enterococcus faecium VRE-1401988	Human GI	ARO:3002956	vanYB	92.91	268	3e-150	100	vanYB is a vanY variant found in the vanB gene cluster
Enterococcus faecium VRE-1401988	Human GI	ARO:3002950	vanXB	96.53	202	9e-118	100	vanXB is a vanX variant found in the vanB gene cluster
Enterococcus faecium VRE-1401988	Human GI	ARO:3002943	vanHB	94.43	323	0	100	vanHB is a vanH variant in the vanB gene cluster
Enterococcus faecium VRE-1401988	Human GI	ARO:3002932	vanSB	96.2	447	0	100	vanSB is a vanS variant found in the vanB gene cluster
Enterococcus faecium VRE-1401988	Human GI	ARO:3002819	msrC	94.92	492	0	100	msrC is a chromosomal-encoded ABC-efflux pump expressed in Enterococcus faecium that confers resistance to erythromycin and other macrolide and streptogramin B antibiotics.
Enterococcus faecium VRE-1401988	Human GI	ARO:3002556	AAC(6')-Ii	98.9	182	8e-105	100	AAC(6')-Ii is a chromosomal-encoded aminoglycoside acetyltransferase in Enterococcus spp.
Enterococcus faecium VRE-1401988	Human GI	ARO:3000179	tetL	99.78	458	0	100	TetL is a tetracycline efflux protein found in many species of Gram-negative and Gram-positive bacteria.
Enterococcus faecium VRE-1401988	Human GI	ARO:3000013	vanB	100	342	0	100	VanB is a D-Ala-D-Ala ligase homolog similar to VanA, and can synthesize D-Ala-D-Lac, an alternative substrate for peptidoglycan synthesis that reduces vancomycin binding affinity. It has been isolated from VREs. It is associated with vancomycin resistance, but not teicoplanin resistance.
Enterococcus faecium VRE-1401988	Human GI	ARO:3002921	vanRB	96.35	219	2e-123	99.5455	vanRB is a vanR variant found in the vanB gene cluster
Enterococcus faecium VRE-1401988	Human GI	ARO:3000375	ErmB	99.59	245	8e-143	98.7903	ErmB confers the MLSb phenotype. Similar to ErmC, expression of ErmB is inducible by erythromycin. The leader peptide causes attenuation of the mRNA and stabilizes the structure preventing further translation. When erythromycin is present, it binds the leader peptide causing a change in conformation allowing for the expression of ErmB.
Enterococcus faecium VRE-1401988	Human GI	ARO:3002875	dfrE	85.62	153	7e-78	93.2927	dfrE is a chromosome-encoded dihydrofolate reductase found in Enterococcus faecalis
Enterococcus faecium VRE-1402006	Human GI	ARO:3000776	adeC	99.66	584	0	100	AdeC is the outer membrane factor of the AdeABC multidrug efflux complex. It can be replaced by other outer membrane channels, and is not essential for antibiotic resistance.
Enterococcus faecium VRE-1402006	Human GI	ARO:3003954	efmA	100	428	0	100	efmA is an MFS transporter permease in E. faecium.
Enterococcus faecium VRE-1402006	Human GI	ARO:3002964	vanWB	92.73	275	8e-155	100	vanWB, also known as vanW, is a vanW variant found in the vanB gene cluster
Enterococcus faecium VRE-1402006	Human GI	ARO:3002956	vanYB	88.06	268	1e-139	100	vanYB is a vanY variant found in the vanB gene cluster
Enterococcus faecium VRE-1402006	Human GI	ARO:3002950	vanXB	96.53	202	9e-118	100	vanXB is a vanX variant found in the vanB gene cluster
Enterococcus faecium VRE-1402006	Human GI	ARO:3002943	vanHB	94.12	323	0	100	vanHB is a vanH variant in the vanB gene cluster
Enterococcus faecium VRE-1402006	Human GI	ARO:3002932	vanSB	95.97	447	0	100	vanSB is a vanS variant found in the vanB gene cluster
Enterococcus faecium VRE-1402006	Human GI	ARO:3002897	sat-4	99.44	180	2e-98	100	sat-4 is a plasmid-mediated streptothricin acetyltransferase in Campylobacter coli
Enterococcus faecium VRE-1402006	Human GI	ARO:3002819	msrC	95.12	492	0	100	msrC is a chromosomal-encoded ABC-efflux pump expressed in Enterococcus faecium that confers resistance to erythromycin and other macrolide and streptogramin B antibiotics.
Enterococcus faecium VRE-1402006	Human GI	ARO:3002556	AAC(6')-Ii	98.9	182	8e-105	100	AAC(6')-Ii is a chromosomal-encoded aminoglycoside acetyltransferase in Enterococcus spp.
Enterococcus faecium VRE-1402006	Human GI	ARO:3000013	vanB	98.83	342	0	100	VanB is a D-Ala-D-Ala ligase homolog similar to VanA, and can synthesize D-Ala-D-Lac, an alternative substrate for peptidoglycan synthesis that reduces vancomycin binding affinity. It has been isolated from VREs. It is associated with vancomycin resistance, but not teicoplanin resistance.
Enterococcus faecium VRE-1402006	Human GI	ARO:3002921	vanRB	96.35	219	2e-123	99.5455	vanRB is a vanR variant found in the vanB gene cluster
Enterococcus faecium VRE-1402006	Human GI	ARO:3000375	ErmB	99.59	245	4e-142	98.7903	ErmB confers the MLSb phenotype. Similar to ErmC, expression of ErmB is inducible by erythromycin. The leader peptide causes attenuation of the mRNA and stabilizes the structure preventing further translation. When erythromycin is present, it binds the leader peptide causing a change in conformation allowing for the expression of ErmB.
Enterococcus faecium VRE-1402006	Human GI	ARO:3002597	AAC(6')-Ie-APH(2'')-Ia	100	479	0	97.3577	AAC(6')-Ie-APH(2'')-Ia is an aminoglycoside acetyltransferase encoded by plasmids and transposons in S. aureus, E. faecalis, E. faecium and Staphylococcus warneri
Enterococcus faecium VRE-1402006	Human GI	ARO:3002875	dfrE	85.62	153	7e-78	93.2927	dfrE is a chromosome-encoded dihydrofolate reductase found in Enterococcus faecalis
Enterococcus faecium VRE-1402215	Human GI	ARO:3000776	adeC	99.83	584	0	100	AdeC is the outer membrane factor of the AdeABC multidrug efflux complex. It can be replaced by other outer membrane channels, and is not essential for antibiotic resistance.
Enterococcus faecium VRE-1402215	Human GI	ARO:3003954	efmA	100	428	0	100	efmA is an MFS transporter permease in E. faecium.
Enterococcus faecium VRE-1402215	Human GI	ARO:3002964	vanWB	93.09	275	1e-155	100	vanWB, also known as vanW, is a vanW variant found in the vanB gene cluster
Enterococcus faecium VRE-1402215	Human GI	ARO:3002956	vanYB	92.91	268	3e-150	100	vanYB is a vanY variant found in the vanB gene cluster
Enterococcus faecium VRE-1402215	Human GI	ARO:3002950	vanXB	96.53	202	9e-118	100	vanXB is a vanX variant found in the vanB gene cluster
Enterococcus faecium VRE-1402215	Human GI	ARO:3002943	vanHB	94.43	323	0	100	vanHB is a vanH variant in the vanB gene cluster
Enterococcus faecium VRE-1402215	Human GI	ARO:3002932	vanSB	96.2	447	0	100	vanSB is a vanS variant found in the vanB gene cluster
Enterococcus faecium VRE-1402215	Human GI	ARO:3002819	msrC	94.92	492	0	100	msrC is a chromosomal-encoded ABC-efflux pump expressed in Enterococcus faecium that confers resistance to erythromycin and other macrolide and streptogramin B antibiotics.
Enterococcus faecium VRE-1402215	Human GI	ARO:3002556	AAC(6')-Ii	98.9	182	8e-105	100	AAC(6')-Ii is a chromosomal-encoded aminoglycoside acetyltransferase in Enterococcus spp.
Enterococcus faecium VRE-1402215	Human GI	ARO:3000179	tetL	99.78	458	0	100	TetL is a tetracycline efflux protein found in many species of Gram-negative and Gram-positive bacteria.
Enterococcus faecium VRE-1402215	Human GI	ARO:3000013	vanB	100	342	0	100	VanB is a D-Ala-D-Ala ligase homolog similar to VanA, and can synthesize D-Ala-D-Lac, an alternative substrate for peptidoglycan synthesis that reduces vancomycin binding affinity. It has been isolated from VREs. It is associated with vancomycin resistance, but not teicoplanin resistance.
Enterococcus faecium VRE-1402215	Human GI	ARO:3002921	vanRB	96.35	219	2e-123	99.5455	vanRB is a vanR variant found in the vanB gene cluster
Enterococcus faecium VRE-1402215	Human GI	ARO:3000375	ErmB	99.59	245	8e-143	98.7903	ErmB confers the MLSb phenotype. Similar to ErmC, expression of ErmB is inducible by erythromycin. The leader peptide causes attenuation of the mRNA and stabilizes the structure preventing further translation. When erythromycin is present, it binds the leader peptide causing a change in conformation allowing for the expression of ErmB.
Enterococcus faecium VRE-1402215	Human GI	ARO:3002875	dfrE	85.62	153	7e-78	93.2927	dfrE is a chromosome-encoded dihydrofolate reductase found in Enterococcus faecalis
Enterococcus faecium VRE-1402237	Human GI	ARO:3000776	adeC	99.83	584	0	100	AdeC is the outer membrane factor of the AdeABC multidrug efflux complex. It can be replaced by other outer membrane channels, and is not essential for antibiotic resistance.
Enterococcus faecium VRE-1402237	Human GI	ARO:3003954	efmA	100	428	0	100	efmA is an MFS transporter permease in E. faecium.
Enterococcus faecium VRE-1402237	Human GI	ARO:3002962	vanZA	100	161	2e-78	100	vanZA, also known as vanZ, is a vanZ variant found in the vanA gene cluster
Enterococcus faecium VRE-1402237	Human GI	ARO:3002955	vanYA	99.67	303	3e-171	100	vanYA, also known as vanY, is a vanY variant found in the vanA gene cluster
Enterococcus faecium VRE-1402237	Human GI	ARO:3002949	vanXA	100	202	4e-112	100	vanXA, also known as vanX, is a vanX variant found in the vanA gene cluster
Enterococcus faecium VRE-1402237	Human GI	ARO:3002942	vanHA	100	322	0	100	vanHA, also known as vanH, is a vanH variant in the vanA gene cluster
Enterococcus faecium VRE-1402237	Human GI	ARO:3002919	vanRA	100	231	3e-135	100	vanRA, also known as vanR, is a vanR variant found in the vanA gene cluster
Enterococcus faecium VRE-1402237	Human GI	ARO:3002897	sat-4	99.44	180	2e-98	100	sat-4 is a plasmid-mediated streptothricin acetyltransferase in Campylobacter coli
Enterococcus faecium VRE-1402237	Human GI	ARO:3002868	dfrG	100	165	2e-88	100	dfrG is a plasmid-encoded dihydrofolate reductase found in Staphylococcus aureus
Enterococcus faecium VRE-1402237	Human GI	ARO:3002819	msrC	95.12	492	0	100	msrC is a chromosomal-encoded ABC-efflux pump expressed in Enterococcus faecium that confers resistance to erythromycin and other macrolide and streptogramin B antibiotics.
Enterococcus faecium VRE-1402237	Human GI	ARO:3002556	AAC(6')-Ii	98.9	182	8e-105	100	AAC(6')-Ii is a chromosomal-encoded aminoglycoside acetyltransferase in Enterococcus spp.
Enterococcus faecium VRE-1402237	Human GI	ARO:3000186	tetM	92.64	639	0	100	TetM is a ribosomal protection protein that confers tetracycline resistance. It is found on transposable DNA elements and its horizontal transfer between bacterial species has been documented.
Enterococcus faecium VRE-1402237	Human GI	ARO:3000010	vanA	100	343	0	100	VanA is a D-Ala-D-Ala ligase homolog that synthesizes D-Ala-D-Lac, an alternative substrate for peptidoglycan synthesis that reduces vancomycin binding affinity. It has been isolated from VREs. It is associated with both vancomycin and teicoplanin resistance.
Enterococcus faecium VRE-1402237	Human GI	ARO:3000375	ErmB	99.59	245	4e-142	98.7903	ErmB confers the MLSb phenotype. Similar to ErmC, expression of ErmB is inducible by erythromycin. The leader peptide causes attenuation of the mRNA and stabilizes the structure preventing further translation. When erythromycin is present, it binds the leader peptide causing a change in conformation allowing for the expression of ErmB.
Enterococcus faecium VRE-1402237	Human GI	ARO:3002875	dfrE	85.62	153	7e-78	93.2927	dfrE is a chromosome-encoded dihydrofolate reductase found in Enterococcus faecalis
Enterococcus faecium VRE-1402237	Human GI	ARO:3002931	vanSA	99.44	355	0	92.4479	vanSA, also known as vanS, is a vanS variant found in the vanA gene cluster
Enterococcus faecium VRE-1402253	Human GI	ARO:3000776	adeC	99.83	584	0	100	AdeC is the outer membrane factor of the AdeABC multidrug efflux complex. It can be replaced by other outer membrane channels, and is not essential for antibiotic resistance.
Enterococcus faecium VRE-1402253	Human GI	ARO:3003954	efmA	100	428	0	100	efmA is an MFS transporter permease in E. faecium.
Enterococcus faecium VRE-1402253	Human GI	ARO:3002964	vanWB	93.09	275	1e-155	100	vanWB, also known as vanW, is a vanW variant found in the vanB gene cluster
Enterococcus faecium VRE-1402253	Human GI	ARO:3002956	vanYB	92.91	268	3e-150	100	vanYB is a vanY variant found in the vanB gene cluster
Enterococcus faecium VRE-1402253	Human GI	ARO:3002950	vanXB	96.53	202	9e-118	100	vanXB is a vanX variant found in the vanB gene cluster
Enterococcus faecium VRE-1402253	Human GI	ARO:3002943	vanHB	94.43	323	0	100	vanHB is a vanH variant in the vanB gene cluster
Enterococcus faecium VRE-1402253	Human GI	ARO:3002932	vanSB	96.2	447	0	100	vanSB is a vanS variant found in the vanB gene cluster
Enterococcus faecium VRE-1402253	Human GI	ARO:3002819	msrC	94.92	492	0	100	msrC is a chromosomal-encoded ABC-efflux pump expressed in Enterococcus faecium that confers resistance to erythromycin and other macrolide and streptogramin B antibiotics.
Enterococcus faecium VRE-1402253	Human GI	ARO:3002556	AAC(6')-Ii	98.9	182	8e-105	100	AAC(6')-Ii is a chromosomal-encoded aminoglycoside acetyltransferase in Enterococcus spp.
Enterococcus faecium VRE-1402253	Human GI	ARO:3000179	tetL	99.78	458	0	100	TetL is a tetracycline efflux protein found in many species of Gram-negative and Gram-positive bacteria.
Enterococcus faecium VRE-1402253	Human GI	ARO:3000013	vanB	100	342	0	100	VanB is a D-Ala-D-Ala ligase homolog similar to VanA, and can synthesize D-Ala-D-Lac, an alternative substrate for peptidoglycan synthesis that reduces vancomycin binding affinity. It has been isolated from VREs. It is associated with vancomycin resistance, but not teicoplanin resistance.
Enterococcus faecium VRE-1402253	Human GI	ARO:3002921	vanRB	96.35	219	2e-123	99.5455	vanRB is a vanR variant found in the vanB gene cluster
Enterococcus faecium VRE-1402253	Human GI	ARO:3000375	ErmB	99.59	245	8e-143	98.7903	ErmB confers the MLSb phenotype. Similar to ErmC, expression of ErmB is inducible by erythromycin. The leader peptide causes attenuation of the mRNA and stabilizes the structure preventing further translation. When erythromycin is present, it binds the leader peptide causing a change in conformation allowing for the expression of ErmB.
Enterococcus faecium VRE-1402253	Human GI	ARO:3002875	dfrE	85.62	153	7e-78	93.2927	dfrE is a chromosome-encoded dihydrofolate reductase found in Enterococcus faecalis
Enterococcus faecium VRE-1402253	Human GI	ARO:3000375	ErmB	98.24	227	2e-129	91.5323	ErmB confers the MLSb phenotype. Similar to ErmC, expression of ErmB is inducible by erythromycin. The leader peptide causes attenuation of the mRNA and stabilizes the structure preventing further translation. When erythromycin is present, it binds the leader peptide causing a change in conformation allowing for the expression of ErmB.
Enterococcus faecium VRE-1402258	Human GI	ARO:3000776	adeC	99.83	584	0	100	AdeC is the outer membrane factor of the AdeABC multidrug efflux complex. It can be replaced by other outer membrane channels, and is not essential for antibiotic resistance.
Enterococcus faecium VRE-1402258	Human GI	ARO:3003954	efmA	100	428	0	100	efmA is an MFS transporter permease in E. faecium.
Enterococcus faecium VRE-1402258	Human GI	ARO:3002964	vanWB	93.09	275	1e-155	100	vanWB, also known as vanW, is a vanW variant found in the vanB gene cluster
Enterococcus faecium VRE-1402258	Human GI	ARO:3002956	vanYB	92.91	268	3e-150	100	vanYB is a vanY variant found in the vanB gene cluster
Enterococcus faecium VRE-1402258	Human GI	ARO:3002950	vanXB	96.53	202	9e-118	100	vanXB is a vanX variant found in the vanB gene cluster
Enterococcus faecium VRE-1402258	Human GI	ARO:3002943	vanHB	94.43	323	0	100	vanHB is a vanH variant in the vanB gene cluster
Enterococcus faecium VRE-1402258	Human GI	ARO:3002932	vanSB	96.2	447	0	100	vanSB is a vanS variant found in the vanB gene cluster
Enterococcus faecium VRE-1402258	Human GI	ARO:3002819	msrC	94.92	492	0	100	msrC is a chromosomal-encoded ABC-efflux pump expressed in Enterococcus faecium that confers resistance to erythromycin and other macrolide and streptogramin B antibiotics.
Enterococcus faecium VRE-1402258	Human GI	ARO:3002556	AAC(6')-Ii	98.9	182	8e-105	100	AAC(6')-Ii is a chromosomal-encoded aminoglycoside acetyltransferase in Enterococcus spp.
Enterococcus faecium VRE-1402258	Human GI	ARO:3000179	tetL	99.78	458	0	100	TetL is a tetracycline efflux protein found in many species of Gram-negative and Gram-positive bacteria.
Enterococcus faecium VRE-1402258	Human GI	ARO:3000013	vanB	100	342	0	100	VanB is a D-Ala-D-Ala ligase homolog similar to VanA, and can synthesize D-Ala-D-Lac, an alternative substrate for peptidoglycan synthesis that reduces vancomycin binding affinity. It has been isolated from VREs. It is associated with vancomycin resistance, but not teicoplanin resistance.
Enterococcus faecium VRE-1402258	Human GI	ARO:3002921	vanRB	96.35	219	2e-123	99.5455	vanRB is a vanR variant found in the vanB gene cluster
Enterococcus faecium VRE-1402258	Human GI	ARO:3000375	ErmB	99.59	245	8e-143	98.7903	ErmB confers the MLSb phenotype. Similar to ErmC, expression of ErmB is inducible by erythromycin. The leader peptide causes attenuation of the mRNA and stabilizes the structure preventing further translation. When erythromycin is present, it binds the leader peptide causing a change in conformation allowing for the expression of ErmB.
Enterococcus faecium VRE-1402258	Human GI	ARO:3002867	dfrF	100	156	4e-88	95.122	dfrF is a chromosome-encoded dihydrofolate reductase found in Streptococcus pyogenes
Enterococcus faecium VRE-1402258	Human GI	ARO:3002875	dfrE	85.62	153	7e-78	93.2927	dfrE is a chromosome-encoded dihydrofolate reductase found in Enterococcus faecalis
Enterococcus Faecium E161	Human UT	ARO:3000776	adeC	99.83	584	0	100	AdeC is the outer membrane factor of the AdeABC multidrug efflux complex. It can be replaced by other outer membrane channels, and is not essential for antibiotic resistance.
Enterococcus Faecium E161	Human UT	ARO:3002962	vanZA	100	161	2e-78	100	vanZA, also known as vanZ, is a vanZ variant found in the vanA gene cluster
Enterococcus Faecium E161	Human UT	ARO:3002955	vanYA	100	303	3e-172	100	vanYA, also known as vanY, is a vanY variant found in the vanA gene cluster
Enterococcus Faecium E161	Human UT	ARO:3002949	vanXA	100	202	4e-112	100	vanXA, also known as vanX, is a vanX variant found in the vanA gene cluster
Enterococcus Faecium E161	Human UT	ARO:3002942	vanHA	100	322	0	100	vanHA, also known as vanH, is a vanH variant in the vanA gene cluster
Enterococcus Faecium E161	Human UT	ARO:3002919	vanRA	100	231	3e-135	100	vanRA, also known as vanR, is a vanR variant found in the vanA gene cluster
Enterococcus Faecium E161	Human UT	ARO:3002897	sat-4	99.44	180	2e-98	100	sat-4 is a plasmid-mediated streptothricin acetyltransferase in Campylobacter coli
Enterococcus Faecium E161	Human UT	ARO:3002868	dfrG	100	165	2e-88	100	dfrG is a plasmid-encoded dihydrofolate reductase found in Staphylococcus aureus
Enterococcus Faecium E161	Human UT	ARO:3002819	msrC	94.92	492	0	100	msrC is a chromosomal-encoded ABC-efflux pump expressed in Enterococcus faecium that confers resistance to erythromycin and other macrolide and streptogramin B antibiotics.
Enterococcus Faecium E161	Human UT	ARO:3002556	AAC(6')-Ii	98.9	182	8e-105	100	AAC(6')-Ii is a chromosomal-encoded aminoglycoside acetyltransferase in Enterococcus spp.
Enterococcus Faecium E161	Human UT	ARO:3000010	vanA	100	343	0	100	VanA is a D-Ala-D-Ala ligase homolog that synthesizes D-Ala-D-Lac, an alternative substrate for peptidoglycan synthesis that reduces vancomycin binding affinity. It has been isolated from VREs. It is associated with both vancomycin and teicoplanin resistance.
Enterococcus Faecium E161	Human UT	ARO:3000375	ErmB	99.59	245	8e-143	98.7903	ErmB confers the MLSb phenotype. Similar to ErmC, expression of ErmB is inducible by erythromycin. The leader peptide causes attenuation of the mRNA and stabilizes the structure preventing further translation. When erythromycin is present, it binds the leader peptide causing a change in conformation allowing for the expression of ErmB.
Enterococcus Faecium E161	Human UT	ARO:3002931	vanSA	100	364	0	94.7917	vanSA, also known as vanS, is a vanS variant found in the vanA gene cluster
Enterococcus Faecium E161	Human UT	ARO:3002875	dfrE	85.62	153	8e-78	93.2927	dfrE is a chromosome-encoded dihydrofolate reductase found in Enterococcus faecalis
Enterococcus faecium E1904	Human UT	ARO:3000776	adeC	99.83	584	0	100	AdeC is the outer membrane factor of the AdeABC multidrug efflux complex. It can be replaced by other outer membrane channels, and is not essential for antibiotic resistance.
Enterococcus faecium E1904	Human UT	ARO:3003954	efmA	100	428	0	100	efmA is an MFS transporter permease in E. faecium.
Enterococcus faecium E1904	Human UT	ARO:3002897	sat-4	99.44	180	2e-98	100	sat-4 is a plasmid-mediated streptothricin acetyltransferase in Campylobacter coli
Enterococcus faecium E1904	Human UT	ARO:3002868	dfrG	100	165	2e-88	100	dfrG is a plasmid-encoded dihydrofolate reductase found in Staphylococcus aureus
Enterococcus faecium E1904	Human UT	ARO:3002819	msrC	95.12	492	0	100	msrC is a chromosomal-encoded ABC-efflux pump expressed in Enterococcus faecium that confers resistance to erythromycin and other macrolide and streptogramin B antibiotics.
Enterococcus faecium E1904	Human UT	ARO:3002556	AAC(6')-Ii	99.45	182	2e-105	100	AAC(6')-Ii is a chromosomal-encoded aminoglycoside acetyltransferase in Enterococcus spp.
Enterococcus faecium E1904	Human UT	ARO:3000347	ErmA	100	243	9e-133	100	ErmA confers the MLSb phenotype. Similar to ErmC, Expression of ErmA is inducible by erythromycin. The leader peptide causes attenuation of the mRNA and stabilizes the structure preventing further translation. When erythromycin is present, it binds the leader peptide causing a change in conformation allowing for the expression of ErmA.
Enterococcus faecium E1904	Human UT	ARO:3002597	AAC(6')-Ie-APH(2'')-Ia	100	479	0	97.3577	AAC(6')-Ie-APH(2'')-Ia is an aminoglycoside acetyltransferase encoded by plasmids and transposons in S. aureus, E. faecalis, E. faecium and Staphylococcus warneri
Enterococcus faecium E1904	Human UT	ARO:3002875	dfrE	85.62	153	8e-78	93.2927	dfrE is a chromosome-encoded dihydrofolate reductase found in Enterococcus faecalis
Enterococcus faecium E2	Human UT	ARO:3000776	adeC	99.83	589	0	100	AdeC is the outer membrane factor of the AdeABC multidrug efflux complex. It can be replaced by other outer membrane channels, and is not essential for antibiotic resistance.
Enterococcus faecium E2	Human UT	ARO:3003954	efmA	100	428	0	100	efmA is an MFS transporter permease in E. faecium.
Enterococcus faecium E2	Human UT	ARO:3002964	vanWB	93.09	275	1e-155	100	vanWB, also known as vanW, is a vanW variant found in the vanB gene cluster
Enterococcus faecium E2	Human UT	ARO:3002956	vanYB	92.91	268	3e-150	100	vanYB is a vanY variant found in the vanB gene cluster
Enterococcus faecium E2	Human UT	ARO:3002950	vanXB	95.54	202	1e-116	100	vanXB is a vanX variant found in the vanB gene cluster
Enterococcus faecium E2	Human UT	ARO:3002943	vanHB	94.43	323	0	100	vanHB is a vanH variant in the vanB gene cluster
Enterococcus faecium E2	Human UT	ARO:3002932	vanSB	96.2	447	0	100	vanSB is a vanS variant found in the vanB gene cluster
Enterococcus faecium E2	Human UT	ARO:3002897	sat-4	99.44	180	2e-98	100	sat-4 is a plasmid-mediated streptothricin acetyltransferase in Campylobacter coli
Enterococcus faecium E2	Human UT	ARO:3002868	dfrG	100	165	2e-88	100	dfrG is a plasmid-encoded dihydrofolate reductase found in Staphylococcus aureus
Enterococcus faecium E2	Human UT	ARO:3002556	AAC(6')-Ii	98.9	182	8e-105	100	AAC(6')-Ii is a chromosomal-encoded aminoglycoside acetyltransferase in Enterococcus spp.
Enterococcus faecium E2	Human UT	ARO:3000013	vanB	100	342	0	100	VanB is a D-Ala-D-Ala ligase homolog similar to VanA, and can synthesize D-Ala-D-Lac, an alternative substrate for peptidoglycan synthesis that reduces vancomycin binding affinity. It has been isolated from VREs. It is associated with vancomycin resistance, but not teicoplanin resistance.
Enterococcus faecium E2	Human UT	ARO:3002921	vanRB	96.35	219	2e-123	99.5455	vanRB is a vanR variant found in the vanB gene cluster
Enterococcus faecium E2	Human UT	ARO:3000375	ErmB	99.59	245	4e-142	98.7903	ErmB confers the MLSb phenotype. Similar to ErmC, expression of ErmB is inducible by erythromycin. The leader peptide causes attenuation of the mRNA and stabilizes the structure preventing further translation. When erythromycin is present, it binds the leader peptide causing a change in conformation allowing for the expression of ErmB.
Enterococcus faecium E2	Human UT	ARO:3002875	dfrE	85.62	153	7e-78	93.2927	dfrE is a chromosome-encoded dihydrofolate reductase found in Enterococcus faecalis
Enterococcus faecium E2297	Human UT	ARO:3000776	adeC	99.83	584	0	100	AdeC is the outer membrane factor of the AdeABC multidrug efflux complex. It can be replaced by other outer membrane channels, and is not essential for antibiotic resistance.
Enterococcus faecium E2297	Human UT	ARO:3003954	efmA	100	428	0	100	efmA is an MFS transporter permease in E. faecium.
Enterococcus faecium E2297	Human UT	ARO:3002962	vanZA	100	161	2e-78	100	vanZA, also known as vanZ, is a vanZ variant found in the vanA gene cluster
Enterococcus faecium E2297	Human UT	ARO:3002955	vanYA	99.67	303	3e-171	100	vanYA, also known as vanY, is a vanY variant found in the vanA gene cluster
Enterococcus faecium E2297	Human UT	ARO:3002949	vanXA	99.5	202	2e-111	100	vanXA, also known as vanX, is a vanX variant found in the vanA gene cluster
Enterococcus faecium E2297	Human UT	ARO:3002942	vanHA	100	322	0	100	vanHA, also known as vanH, is a vanH variant in the vanA gene cluster
Enterococcus faecium E2297	Human UT	ARO:3002919	vanRA	100	231	3e-135	100	vanRA, also known as vanR, is a vanR variant found in the vanA gene cluster
Enterococcus faecium E2297	Human UT	ARO:3002897	sat-4	99.44	180	2e-98	100	sat-4 is a plasmid-mediated streptothricin acetyltransferase in Campylobacter coli
Enterococcus faecium E2297	Human UT	ARO:3002868	dfrG	100	165	2e-88	100	dfrG is a plasmid-encoded dihydrofolate reductase found in Staphylococcus aureus
Enterococcus faecium E2297	Human UT	ARO:3002819	msrC	95.12	492	0	100	msrC is a chromosomal-encoded ABC-efflux pump expressed in Enterococcus faecium that confers resistance to erythromycin and other macrolide and streptogramin B antibiotics.
Enterococcus faecium E2297	Human UT	ARO:3002556	AAC(6')-Ii	98.9	182	8e-105	100	AAC(6')-Ii is a chromosomal-encoded aminoglycoside acetyltransferase in Enterococcus spp.
Enterococcus faecium E2297	Human UT	ARO:3000010	vanA	99.71	343	0	100	VanA is a D-Ala-D-Ala ligase homolog that synthesizes D-Ala-D-Lac, an alternative substrate for peptidoglycan synthesis that reduces vancomycin binding affinity. It has been isolated from VREs. It is associated with both vancomycin and teicoplanin resistance.
Enterococcus faecium E2297	Human UT	ARO:3000375	ErmB	99.59	245	4e-142	98.7903	ErmB confers the MLSb phenotype. Similar to ErmC, expression of ErmB is inducible by erythromycin. The leader peptide causes attenuation of the mRNA and stabilizes the structure preventing further translation. When erythromycin is present, it binds the leader peptide causing a change in conformation allowing for the expression of ErmB.
Enterococcus faecium E2297	Human UT	ARO:3002597	AAC(6')-Ie-APH(2'')-Ia	100	479	0	97.3577	AAC(6')-Ie-APH(2'')-Ia is an aminoglycoside acetyltransferase encoded by plasmids and transposons in S. aureus, E. faecalis, E. faecium and Staphylococcus warneri
Enterococcus faecium E2297	Human UT	ARO:3002931	vanSA	100	364	0	94.7917	vanSA, also known as vanS, is a vanS variant found in the vanA gene cluster
Enterococcus faecium E2297	Human UT	ARO:3002875	dfrE	85.62	153	7e-78	93.2927	dfrE is a chromosome-encoded dihydrofolate reductase found in Enterococcus faecalis
Enterococcus faecium HPH2	Human UT	ARO:3000776	adeC	99.83	584	0	100	AdeC is the outer membrane factor of the AdeABC multidrug efflux complex. It can be replaced by other outer membrane channels, and is not essential for antibiotic resistance.
Enterococcus faecium HPH2	Human UT	ARO:3003954	efmA	100	428	0	100	efmA is an MFS transporter permease in E. faecium.
Enterococcus faecium HPH2	Human UT	ARO:3002962	vanZA	100	161	2e-78	100	vanZA, also known as vanZ, is a vanZ variant found in the vanA gene cluster
Enterococcus faecium HPH2	Human UT	ARO:3002955	vanYA	100	303	3e-172	100	vanYA, also known as vanY, is a vanY variant found in the vanA gene cluster
Enterococcus faecium HPH2	Human UT	ARO:3002949	vanXA	100	202	4e-112	100	vanXA, also known as vanX, is a vanX variant found in the vanA gene cluster
Enterococcus faecium HPH2	Human UT	ARO:3002942	vanHA	100	322	0	100	vanHA, also known as vanH, is a vanH variant in the vanA gene cluster
Enterococcus faecium HPH2	Human UT	ARO:3002931	vanSA	100	384	0	100	vanSA, also known as vanS, is a vanS variant found in the vanA gene cluster
Enterococcus faecium HPH2	Human UT	ARO:3002919	vanRA	100	231	3e-135	100	vanRA, also known as vanR, is a vanR variant found in the vanA gene cluster
Enterococcus faecium HPH2	Human UT	ARO:3002819	msrC	95.12	492	0	100	msrC is a chromosomal-encoded ABC-efflux pump expressed in Enterococcus faecium that confers resistance to erythromycin and other macrolide and streptogramin B antibiotics.
Enterococcus faecium HPH2	Human UT	ARO:3002556	AAC(6')-Ii	98.9	182	8e-105	100	AAC(6')-Ii is a chromosomal-encoded aminoglycoside acetyltransferase in Enterococcus spp.
Enterococcus faecium HPH2	Human UT	ARO:3000010	vanA	99.71	343	0	100	VanA is a D-Ala-D-Ala ligase homolog that synthesizes D-Ala-D-Lac, an alternative substrate for peptidoglycan synthesis that reduces vancomycin binding affinity. It has been isolated from VREs. It is associated with both vancomycin and teicoplanin resistance.
Enterococcus faecium HPH2	Human UT	ARO:3000375	ErmB	100	245	1e-142	98.7903	ErmB confers the MLSb phenotype. Similar to ErmC, expression of ErmB is inducible by erythromycin. The leader peptide causes attenuation of the mRNA and stabilizes the structure preventing further translation. When erythromycin is present, it binds the leader peptide causing a change in conformation allowing for the expression of ErmB.
Enterococcus faecium HPH2	Human UT	ARO:3002875	dfrE	85.62	153	7e-78	93.2927	dfrE is a chromosome-encoded dihydrofolate reductase found in Enterococcus faecalis
Enterococcus faecium P1139	Human UT	ARO:3000776	adeC	99.83	584	0	100	AdeC is the outer membrane factor of the AdeABC multidrug efflux complex. It can be replaced by other outer membrane channels, and is not essential for antibiotic resistance.
Enterococcus faecium P1139	Human UT	ARO:3003954	efmA	100	428	0	100	efmA is an MFS transporter permease in E. faecium.
Enterococcus faecium P1139	Human UT	ARO:3002962	vanZA	100	161	2e-78	100	vanZA, also known as vanZ, is a vanZ variant found in the vanA gene cluster
Enterococcus faecium P1139	Human UT	ARO:3002955	vanYA	99.67	303	3e-171	100	vanYA, also known as vanY, is a vanY variant found in the vanA gene cluster
Enterococcus faecium P1139	Human UT	ARO:3002949	vanXA	99.5	202	2e-111	100	vanXA, also known as vanX, is a vanX variant found in the vanA gene cluster
Enterococcus faecium P1139	Human UT	ARO:3002942	vanHA	100	322	0	100	vanHA, also known as vanH, is a vanH variant in the vanA gene cluster
Enterococcus faecium P1139	Human UT	ARO:3002919	vanRA	100	231	3e-135	100	vanRA, also known as vanR, is a vanR variant found in the vanA gene cluster
Enterococcus faecium P1139	Human UT	ARO:3002897	sat-4	99.44	180	2e-98	100	sat-4 is a plasmid-mediated streptothricin acetyltransferase in Campylobacter coli
Enterococcus faecium P1139	Human UT	ARO:3002819	msrC	95.12	492	0	100	msrC is a chromosomal-encoded ABC-efflux pump expressed in Enterococcus faecium that confers resistance to erythromycin and other macrolide and streptogramin B antibiotics.
Enterococcus faecium P1139	Human UT	ARO:3002556	AAC(6')-Ii	98.9	182	8e-105	100	AAC(6')-Ii is a chromosomal-encoded aminoglycoside acetyltransferase in Enterococcus spp.
Enterococcus faecium P1139	Human UT	ARO:3000010	vanA	99.71	343	0	100	VanA is a D-Ala-D-Ala ligase homolog that synthesizes D-Ala-D-Lac, an alternative substrate for peptidoglycan synthesis that reduces vancomycin binding affinity. It has been isolated from VREs. It is associated with both vancomycin and teicoplanin resistance.
Enterococcus faecium P1139	Human UT	ARO:3000375	ErmB	99.59	245	4e-142	98.7903	ErmB confers the MLSb phenotype. Similar to ErmC, expression of ErmB is inducible by erythromycin. The leader peptide causes attenuation of the mRNA and stabilizes the structure preventing further translation. When erythromycin is present, it binds the leader peptide causing a change in conformation allowing for the expression of ErmB.
Enterococcus faecium P1139	Human UT	ARO:3000179	tetL	98.45	451	0	98.4716	TetL is a tetracycline efflux protein found in many species of Gram-negative and Gram-positive bacteria.
Enterococcus faecium P1139	Human UT	ARO:3002597	AAC(6')-Ie-APH(2'')-Ia	99.79	479	0	97.3577	AAC(6')-Ie-APH(2'')-Ia is an aminoglycoside acetyltransferase encoded by plasmids and transposons in S. aureus, E. faecalis, E. faecium and Staphylococcus warneri
Enterococcus faecium P1139	Human UT	ARO:3002931	vanSA	100	364	0	94.7917	vanSA, also known as vanS, is a vanS variant found in the vanA gene cluster
Enterococcus faecium P1139	Human UT	ARO:3002875	dfrE	85.62	153	7e-78	93.2927	dfrE is a chromosome-encoded dihydrofolate reductase found in Enterococcus faecalis
Enterococcus faecium S447	Human UT	ARO:3000776	adeC	99.83	584	0	100	AdeC is the outer membrane factor of the AdeABC multidrug efflux complex. It can be replaced by other outer membrane channels, and is not essential for antibiotic resistance.
Enterococcus faecium S447	Human UT	ARO:3003954	efmA	100	428	0	100	efmA is an MFS transporter permease in E. faecium.
Enterococcus faecium S447	Human UT	ARO:3002962	vanZA	100	161	2e-78	100	vanZA, also known as vanZ, is a vanZ variant found in the vanA gene cluster
Enterococcus faecium S447	Human UT	ARO:3002955	vanYA	99.67	303	3e-171	100	vanYA, also known as vanY, is a vanY variant found in the vanA gene cluster
Enterococcus faecium S447	Human UT	ARO:3002949	vanXA	99.5	202	2e-111	100	vanXA, also known as vanX, is a vanX variant found in the vanA gene cluster
Enterococcus faecium S447	Human UT	ARO:3002942	vanHA	100	322	0	100	vanHA, also known as vanH, is a vanH variant in the vanA gene cluster
Enterococcus faecium S447	Human UT	ARO:3002919	vanRA	100	231	3e-135	100	vanRA, also known as vanR, is a vanR variant found in the vanA gene cluster
Enterococcus faecium S447	Human UT	ARO:3002819	msrC	94.92	492	0	100	msrC is a chromosomal-encoded ABC-efflux pump expressed in Enterococcus faecium that confers resistance to erythromycin and other macrolide and streptogramin B antibiotics.
Enterococcus faecium S447	Human UT	ARO:3002556	AAC(6')-Ii	98.9	182	8e-105	100	AAC(6')-Ii is a chromosomal-encoded aminoglycoside acetyltransferase in Enterococcus spp.
Enterococcus faecium S447	Human UT	ARO:3000010	vanA	99.71	343	0	100	VanA is a D-Ala-D-Ala ligase homolog that synthesizes D-Ala-D-Lac, an alternative substrate for peptidoglycan synthesis that reduces vancomycin binding affinity. It has been isolated from VREs. It is associated with both vancomycin and teicoplanin resistance.
Enterococcus faecium S447	Human UT	ARO:3000375	ErmB	99.59	245	8e-143	98.7903	ErmB confers the MLSb phenotype. Similar to ErmC, expression of ErmB is inducible by erythromycin. The leader peptide causes attenuation of the mRNA and stabilizes the structure preventing further translation. When erythromycin is present, it binds the leader peptide causing a change in conformation allowing for the expression of ErmB.
Enterococcus faecium S447	Human UT	ARO:3002931	vanSA	100	364	0	94.7917	vanSA, also known as vanS, is a vanS variant found in the vanA gene cluster
Enterococcus faecium S447	Human UT	ARO:3002875	dfrE	85.62	153	7e-78	93.2927	dfrE is a chromosome-encoded dihydrofolate reductase found in Enterococcus faecalis
Enterococcus faecium U0317	Human UT	ARO:3000776	adeC	99.83	584	0	100	AdeC is the outer membrane factor of the AdeABC multidrug efflux complex. It can be replaced by other outer membrane channels, and is not essential for antibiotic resistance.
Enterococcus faecium U0317	Human UT	ARO:3003954	efmA	100	428	0	100	efmA is an MFS transporter permease in E. faecium.
Enterococcus faecium U0317	Human UT	ARO:3002836	lnuB	100	267	1e-156	100	lnuB is a plasmid-mediated nucleotidyltransferase found in Streptococcus lutetiensis
Enterococcus faecium U0317	Human UT	ARO:3002819	msrC	94.92	492	0	100	msrC is a chromosomal-encoded ABC-efflux pump expressed in Enterococcus faecium that confers resistance to erythromycin and other macrolide and streptogramin B antibiotics.
Enterococcus faecium U0317	Human UT	ARO:3002556	AAC(6')-Ii	98.9	182	8e-105	100	AAC(6')-Ii is a chromosomal-encoded aminoglycoside acetyltransferase in Enterococcus spp.
Enterococcus faecium U0317	Human UT	ARO:3000375	ErmB	99.59	245	8e-143	98.7903	ErmB confers the MLSb phenotype. Similar to ErmC, expression of ErmB is inducible by erythromycin. The leader peptide causes attenuation of the mRNA and stabilizes the structure preventing further translation. When erythromycin is present, it binds the leader peptide causing a change in conformation allowing for the expression of ErmB.
Enterococcus faecium U0317	Human UT	ARO:3002875	dfrE	85.62	153	7e-78	93.2927	dfrE is a chromosome-encoded dihydrofolate reductase found in Enterococcus faecalis
Enterococcus faecium VREr7	Human UT	ARO:3000776	adeC	100	589	0	100	AdeC is the outer membrane factor of the AdeABC multidrug efflux complex. It can be replaced by other outer membrane channels, and is not essential for antibiotic resistance.
Enterococcus faecium VREr7	Human UT	ARO:3003954	efmA	100	428	0	100	efmA is an MFS transporter permease in E. faecium.
Enterococcus faecium VREr7	Human UT	ARO:3002962	vanZA	100	161	2e-78	100	vanZA, also known as vanZ, is a vanZ variant found in the vanA gene cluster
Enterococcus faecium VREr7	Human UT	ARO:3002955	vanYA	99.67	303	3e-171	100	vanYA, also known as vanY, is a vanY variant found in the vanA gene cluster
Enterococcus faecium VREr7	Human UT	ARO:3002949	vanXA	99.5	202	2e-111	100	vanXA, also known as vanX, is a vanX variant found in the vanA gene cluster
Enterococcus faecium VREr7	Human UT	ARO:3002942	vanHA	100	322	0	100	vanHA, also known as vanH, is a vanH variant in the vanA gene cluster
Enterococcus faecium VREr7	Human UT	ARO:3002931	vanSA	100	384	0	100	vanSA, also known as vanS, is a vanS variant found in the vanA gene cluster
Enterococcus faecium VREr7	Human UT	ARO:3002919	vanRA	100	231	3e-135	100	vanRA, also known as vanR, is a vanR variant found in the vanA gene cluster
Enterococcus faecium VREr7	Human UT	ARO:3002897	sat-4	99.44	180	2e-98	100	sat-4 is a plasmid-mediated streptothricin acetyltransferase in Campylobacter coli
Enterococcus faecium VREr7	Human UT	ARO:3002819	msrC	94.92	492	0	100	msrC is a chromosomal-encoded ABC-efflux pump expressed in Enterococcus faecium that confers resistance to erythromycin and other macrolide and streptogramin B antibiotics.
Enterococcus faecium VREr7	Human UT	ARO:3002556	AAC(6')-Ii	98.9	182	8e-105	100	AAC(6')-Ii is a chromosomal-encoded aminoglycoside acetyltransferase in Enterococcus spp.
Enterococcus faecium VREr7	Human UT	ARO:3000186	tetM	90.61	639	0	100	TetM is a ribosomal protection protein that confers tetracycline resistance. It is found on transposable DNA elements and its horizontal transfer between bacterial species has been documented.
Enterococcus faecium VREr7	Human UT	ARO:3000010	vanA	99.71	343	0	100	VanA is a D-Ala-D-Ala ligase homolog that synthesizes D-Ala-D-Lac, an alternative substrate for peptidoglycan synthesis that reduces vancomycin binding affinity. It has been isolated from VREs. It is associated with both vancomycin and teicoplanin resistance.
Enterococcus faecium VREr7	Human UT	ARO:3000375	ErmB	99.59	245	8e-143	98.7903	ErmB confers the MLSb phenotype. Similar to ErmC, expression of ErmB is inducible by erythromycin. The leader peptide causes attenuation of the mRNA and stabilizes the structure preventing further translation. When erythromycin is present, it binds the leader peptide causing a change in conformation allowing for the expression of ErmB.
Enterococcus faecium VREr7	Human UT	ARO:3002875	dfrE	85.62	153	7e-78	93.2927	dfrE is a chromosome-encoded dihydrofolate reductase found in Enterococcus faecalis
Enterococcus faecium 58M	Mammuthus primigenius GI	ARO:3000776	adeC	99.83	584	0	100	AdeC is the outer membrane factor of the AdeABC multidrug efflux complex. It can be replaced by other outer membrane channels, and is not essential for antibiotic resistance.
Enterococcus faecium 58M	Mammuthus primigenius GI	ARO:3003954	efmA	100	428	0	100	efmA is an MFS transporter permease in E. faecium.
Enterococcus faecium 58M	Mammuthus primigenius GI	ARO:3002819	msrC	94.92	492	0	100	msrC is a chromosomal-encoded ABC-efflux pump expressed in Enterococcus faecium that confers resistance to erythromycin and other macrolide and streptogramin B antibiotics.
Enterococcus faecium 58M	Mammuthus primigenius GI	ARO:3002556	AAC(6')-Ii	99.45	182	2e-105	100	AAC(6')-Ii is a chromosomal-encoded aminoglycoside acetyltransferase in Enterococcus spp.
Enterococcus faecium 58M	Mammuthus primigenius GI	ARO:3002875	dfrE	85.62	153	7e-78	93.2927	dfrE is a chromosome-encoded dihydrofolate reductase found in Enterococcus faecalis
Enterococcus faecium E1578	Pig GI	ARO:3000776	adeC	99.83	584	0	100	AdeC is the outer membrane factor of the AdeABC multidrug efflux complex. It can be replaced by other outer membrane channels, and is not essential for antibiotic resistance.
Enterococcus faecium E1578	Pig GI	ARO:3003954	efmA	100	428	0	100	efmA is an MFS transporter permease in E. faecium.
Enterococcus faecium E1578	Pig GI	ARO:3002819	msrC	95.12	492	0	100	msrC is a chromosomal-encoded ABC-efflux pump expressed in Enterococcus faecium that confers resistance to erythromycin and other macrolide and streptogramin B antibiotics.
Enterococcus faecium E1578	Pig GI	ARO:3002556	AAC(6')-Ii	99.45	182	2e-105	100	AAC(6')-Ii is a chromosomal-encoded aminoglycoside acetyltransferase in Enterococcus spp.
Enterococcus faecium E1578	Pig GI	ARO:3002875	dfrE	85.62	153	7e-78	93.2927	dfrE is a chromosome-encoded dihydrofolate reductase found in Enterococcus faecalis
Enterococcus faecium HF50104	Pig GI	ARO:3000776	adeC	99.83	584	0	100	AdeC is the outer membrane factor of the AdeABC multidrug efflux complex. It can be replaced by other outer membrane channels, and is not essential for antibiotic resistance.
Enterococcus faecium HF50104	Pig GI	ARO:3002962	vanZA	100	161	2e-78	100	vanZA, also known as vanZ, is a vanZ variant found in the vanA gene cluster
Enterococcus faecium HF50104	Pig GI	ARO:3002955	vanYA	100	303	3e-172	100	vanYA, also known as vanY, is a vanY variant found in the vanA gene cluster
Enterococcus faecium HF50104	Pig GI	ARO:3002949	vanXA	99.5	202	2e-111	100	vanXA, also known as vanX, is a vanX variant found in the vanA gene cluster
Enterococcus faecium HF50104	Pig GI	ARO:3002942	vanHA	100	322	0	100	vanHA, also known as vanH, is a vanH variant in the vanA gene cluster
Enterococcus faecium HF50104	Pig GI	ARO:3002919	vanRA	100	231	3e-135	100	vanRA, also known as vanR, is a vanR variant found in the vanA gene cluster
Enterococcus faecium HF50104	Pig GI	ARO:3002819	msrC	95.12	492	0	100	msrC is a chromosomal-encoded ABC-efflux pump expressed in Enterococcus faecium that confers resistance to erythromycin and other macrolide and streptogramin B antibiotics.
Enterococcus faecium HF50104	Pig GI	ARO:3002556	AAC(6')-Ii	99.45	182	2e-105	100	AAC(6')-Ii is a chromosomal-encoded aminoglycoside acetyltransferase in Enterococcus spp.
Enterococcus faecium HF50104	Pig GI	ARO:3000186	tetM	95.46	639	0	100	TetM is a ribosomal protection protein that confers tetracycline resistance. It is found on transposable DNA elements and its horizontal transfer between bacterial species has been documented.
Enterococcus faecium HF50104	Pig GI	ARO:3000010	vanA	100	343	0	100	VanA is a D-Ala-D-Ala ligase homolog that synthesizes D-Ala-D-Lac, an alternative substrate for peptidoglycan synthesis that reduces vancomycin binding affinity. It has been isolated from VREs. It is associated with both vancomycin and teicoplanin resistance.
Enterococcus faecium HF50104	Pig GI	ARO:3000375	ErmB	99.59	245	3e-142	98.7903	ErmB confers the MLSb phenotype. Similar to ErmC, expression of ErmB is inducible by erythromycin. The leader peptide causes attenuation of the mRNA and stabilizes the structure preventing further translation. When erythromycin is present, it binds the leader peptide causing a change in conformation allowing for the expression of ErmB.
Enterococcus faecium HF50104	Pig GI	ARO:3002931	vanSA	100	364	0	94.7917	vanSA, also known as vanS, is a vanS variant found in the vanA gene cluster
Enterococcus faecium HF50104	Pig GI	ARO:3002875	dfrE	85.62	153	8e-78	93.2927	dfrE is a chromosome-encoded dihydrofolate reductase found in Enterococcus faecalis
Enterococcus faecium HF50105	Pig GI	ARO:3000776	adeC	99.83	584	0	100	AdeC is the outer membrane factor of the AdeABC multidrug efflux complex. It can be replaced by other outer membrane channels, and is not essential for antibiotic resistance.
Enterococcus faecium HF50105	Pig GI	ARO:3002962	vanZA	100	161	2e-78	100	vanZA, also known as vanZ, is a vanZ variant found in the vanA gene cluster
Enterococcus faecium HF50105	Pig GI	ARO:3002955	vanYA	100	303	3e-172	100	vanYA, also known as vanY, is a vanY variant found in the vanA gene cluster
Enterococcus faecium HF50105	Pig GI	ARO:3002949	vanXA	99.5	202	2e-111	100	vanXA, also known as vanX, is a vanX variant found in the vanA gene cluster
Enterococcus faecium HF50105	Pig GI	ARO:3002942	vanHA	100	322	0	100	vanHA, also known as vanH, is a vanH variant in the vanA gene cluster
Enterococcus faecium HF50105	Pig GI	ARO:3002919	vanRA	100	231	3e-135	100	vanRA, also known as vanR, is a vanR variant found in the vanA gene cluster
Enterococcus faecium HF50105	Pig GI	ARO:3002819	msrC	95.12	492	0	100	msrC is a chromosomal-encoded ABC-efflux pump expressed in Enterococcus faecium that confers resistance to erythromycin and other macrolide and streptogramin B antibiotics.
Enterococcus faecium HF50105	Pig GI	ARO:3002556	AAC(6')-Ii	99.45	182	2e-105	100	AAC(6')-Ii is a chromosomal-encoded aminoglycoside acetyltransferase in Enterococcus spp.
Enterococcus faecium HF50105	Pig GI	ARO:3000186	tetM	95.46	639	0	100	TetM is a ribosomal protection protein that confers tetracycline resistance. It is found on transposable DNA elements and its horizontal transfer between bacterial species has been documented.
Enterococcus faecium HF50105	Pig GI	ARO:3000179	tetL	99.78	458	0	100	TetL is a tetracycline efflux protein found in many species of Gram-negative and Gram-positive bacteria.
Enterococcus faecium HF50105	Pig GI	ARO:3000010	vanA	100	343	0	100	VanA is a D-Ala-D-Ala ligase homolog that synthesizes D-Ala-D-Lac, an alternative substrate for peptidoglycan synthesis that reduces vancomycin binding affinity. It has been isolated from VREs. It is associated with both vancomycin and teicoplanin resistance.
Enterococcus faecium HF50105	Pig GI	ARO:3000375	ErmB	99.59	245	8e-143	98.7903	ErmB confers the MLSb phenotype. Similar to ErmC, expression of ErmB is inducible by erythromycin. The leader peptide causes attenuation of the mRNA and stabilizes the structure preventing further translation. When erythromycin is present, it binds the leader peptide causing a change in conformation allowing for the expression of ErmB.
Enterococcus faecium HF50105	Pig GI	ARO:3002931	vanSA	100	364	0	94.7917	vanSA, also known as vanS, is a vanS variant found in the vanA gene cluster
Enterococcus faecium HF50105	Pig GI	ARO:3002875	dfrE	85.62	153	8e-78	93.2927	dfrE is a chromosome-encoded dihydrofolate reductase found in Enterococcus faecalis
Enterococcus faecium HF50106	Pig GI	ARO:3000776	adeC	99.83	584	0	100	AdeC is the outer membrane factor of the AdeABC multidrug efflux complex. It can be replaced by other outer membrane channels, and is not essential for antibiotic resistance.
Enterococcus faecium HF50106	Pig GI	ARO:3002962	vanZA	100	161	2e-78	100	vanZA, also known as vanZ, is a vanZ variant found in the vanA gene cluster
Enterococcus faecium HF50106	Pig GI	ARO:3002955	vanYA	100	303	3e-172	100	vanYA, also known as vanY, is a vanY variant found in the vanA gene cluster
Enterococcus faecium HF50106	Pig GI	ARO:3002949	vanXA	99.5	202	2e-111	100	vanXA, also known as vanX, is a vanX variant found in the vanA gene cluster
Enterococcus faecium HF50106	Pig GI	ARO:3002942	vanHA	100	322	0	100	vanHA, also known as vanH, is a vanH variant in the vanA gene cluster
Enterococcus faecium HF50106	Pig GI	ARO:3002919	vanRA	100	231	3e-135	100	vanRA, also known as vanR, is a vanR variant found in the vanA gene cluster
Enterococcus faecium HF50106	Pig GI	ARO:3002819	msrC	95.12	492	0	100	msrC is a chromosomal-encoded ABC-efflux pump expressed in Enterococcus faecium that confers resistance to erythromycin and other macrolide and streptogramin B antibiotics.
Enterococcus faecium HF50106	Pig GI	ARO:3002556	AAC(6')-Ii	99.45	182	2e-105	100	AAC(6')-Ii is a chromosomal-encoded aminoglycoside acetyltransferase in Enterococcus spp.
Enterococcus faecium HF50106	Pig GI	ARO:3000186	tetM	95.46	639	0	100	TetM is a ribosomal protection protein that confers tetracycline resistance. It is found on transposable DNA elements and its horizontal transfer between bacterial species has been documented.
Enterococcus faecium HF50106	Pig GI	ARO:3000179	tetL	99.78	458	0	100	TetL is a tetracycline efflux protein found in many species of Gram-negative and Gram-positive bacteria.
Enterococcus faecium HF50106	Pig GI	ARO:3000010	vanA	100	343	0	100	VanA is a D-Ala-D-Ala ligase homolog that synthesizes D-Ala-D-Lac, an alternative substrate for peptidoglycan synthesis that reduces vancomycin binding affinity. It has been isolated from VREs. It is associated with both vancomycin and teicoplanin resistance.
Enterococcus faecium HF50106	Pig GI	ARO:3000375	ErmB	99.59	245	8e-143	98.7903	ErmB confers the MLSb phenotype. Similar to ErmC, expression of ErmB is inducible by erythromycin. The leader peptide causes attenuation of the mRNA and stabilizes the structure preventing further translation. When erythromycin is present, it binds the leader peptide causing a change in conformation allowing for the expression of ErmB.
Enterococcus faecium HF50106	Pig GI	ARO:3002931	vanSA	100	364	0	94.7917	vanSA, also known as vanS, is a vanS variant found in the vanA gene cluster
Enterococcus faecium HF50106	Pig GI	ARO:3002875	dfrE	85.62	153	8e-78	93.2927	dfrE is a chromosome-encoded dihydrofolate reductase found in Enterococcus faecalis
Enterococcus faecium HF50203	Pig GI	ARO:3000776	adeC	99.83	584	0	100	AdeC is the outer membrane factor of the AdeABC multidrug efflux complex. It can be replaced by other outer membrane channels, and is not essential for antibiotic resistance.
Enterococcus faecium HF50203	Pig GI	ARO:3002962	vanZA	100	161	2e-78	100	vanZA, also known as vanZ, is a vanZ variant found in the vanA gene cluster
Enterococcus faecium HF50203	Pig GI	ARO:3002955	vanYA	100	303	3e-172	100	vanYA, also known as vanY, is a vanY variant found in the vanA gene cluster
Enterococcus faecium HF50203	Pig GI	ARO:3002949	vanXA	99.5	202	2e-111	100	vanXA, also known as vanX, is a vanX variant found in the vanA gene cluster
Enterococcus faecium HF50203	Pig GI	ARO:3002942	vanHA	100	322	0	100	vanHA, also known as vanH, is a vanH variant in the vanA gene cluster
Enterococcus faecium HF50203	Pig GI	ARO:3002919	vanRA	100	231	3e-135	100	vanRA, also known as vanR, is a vanR variant found in the vanA gene cluster
Enterococcus faecium HF50203	Pig GI	ARO:3002819	msrC	95.12	492	0	100	msrC is a chromosomal-encoded ABC-efflux pump expressed in Enterococcus faecium that confers resistance to erythromycin and other macrolide and streptogramin B antibiotics.
Enterococcus faecium HF50203	Pig GI	ARO:3002556	AAC(6')-Ii	99.45	182	2e-105	100	AAC(6')-Ii is a chromosomal-encoded aminoglycoside acetyltransferase in Enterococcus spp.
Enterococcus faecium HF50203	Pig GI	ARO:3000186	tetM	90.45	639	0	100	TetM is a ribosomal protection protein that confers tetracycline resistance. It is found on transposable DNA elements and its horizontal transfer between bacterial species has been documented.
Enterococcus faecium HF50203	Pig GI	ARO:3000010	vanA	100	343	0	100	VanA is a D-Ala-D-Ala ligase homolog that synthesizes D-Ala-D-Lac, an alternative substrate for peptidoglycan synthesis that reduces vancomycin binding affinity. It has been isolated from VREs. It is associated with both vancomycin and teicoplanin resistance.
Enterococcus faecium HF50203	Pig GI	ARO:3000375	ErmB	99.59	245	3e-142	98.7903	ErmB confers the MLSb phenotype. Similar to ErmC, expression of ErmB is inducible by erythromycin. The leader peptide causes attenuation of the mRNA and stabilizes the structure preventing further translation. When erythromycin is present, it binds the leader peptide causing a change in conformation allowing for the expression of ErmB.
Enterococcus faecium HF50203	Pig GI	ARO:3002931	vanSA	100	364	0	94.7917	vanSA, also known as vanS, is a vanS variant found in the vanA gene cluster
Enterococcus faecium HF50203	Pig GI	ARO:3002875	dfrE	85.62	153	8e-78	93.2927	dfrE is a chromosome-encoded dihydrofolate reductase found in Enterococcus faecalis
Enterococcus faecium HF50204	Pig GI	ARO:3000776	adeC	99.83	584	0	100	AdeC is the outer membrane factor of the AdeABC multidrug efflux complex. It can be replaced by other outer membrane channels, and is not essential for antibiotic resistance.
Enterococcus faecium HF50204	Pig GI	ARO:3002962	vanZA	100	161	2e-78	100	vanZA, also known as vanZ, is a vanZ variant found in the vanA gene cluster
Enterococcus faecium HF50204	Pig GI	ARO:3002955	vanYA	100	303	3e-172	100	vanYA, also known as vanY, is a vanY variant found in the vanA gene cluster
Enterococcus faecium HF50204	Pig GI	ARO:3002949	vanXA	99.5	202	2e-111	100	vanXA, also known as vanX, is a vanX variant found in the vanA gene cluster
Enterococcus faecium HF50204	Pig GI	ARO:3002942	vanHA	100	322	0	100	vanHA, also known as vanH, is a vanH variant in the vanA gene cluster
Enterococcus faecium HF50204	Pig GI	ARO:3002919	vanRA	100	231	3e-135	100	vanRA, also known as vanR, is a vanR variant found in the vanA gene cluster
Enterococcus faecium HF50204	Pig GI	ARO:3002819	msrC	95.12	492	0	100	msrC is a chromosomal-encoded ABC-efflux pump expressed in Enterococcus faecium that confers resistance to erythromycin and other macrolide and streptogramin B antibiotics.
Enterococcus faecium HF50204	Pig GI	ARO:3002556	AAC(6')-Ii	99.45	182	2e-105	100	AAC(6')-Ii is a chromosomal-encoded aminoglycoside acetyltransferase in Enterococcus spp.
Enterococcus faecium HF50204	Pig GI	ARO:3000186	tetM	90.45	639	0	100	TetM is a ribosomal protection protein that confers tetracycline resistance. It is found on transposable DNA elements and its horizontal transfer between bacterial species has been documented.
Enterococcus faecium HF50204	Pig GI	ARO:3000010	vanA	100	343	0	100	VanA is a D-Ala-D-Ala ligase homolog that synthesizes D-Ala-D-Lac, an alternative substrate for peptidoglycan synthesis that reduces vancomycin binding affinity. It has been isolated from VREs. It is associated with both vancomycin and teicoplanin resistance.
Enterococcus faecium HF50204	Pig GI	ARO:3000375	ErmB	99.59	245	3e-142	98.7903	ErmB confers the MLSb phenotype. Similar to ErmC, expression of ErmB is inducible by erythromycin. The leader peptide causes attenuation of the mRNA and stabilizes the structure preventing further translation. When erythromycin is present, it binds the leader peptide causing a change in conformation allowing for the expression of ErmB.
Enterococcus faecium HF50204	Pig GI	ARO:3002931	vanSA	100	364	0	94.7917	vanSA, also known as vanS, is a vanS variant found in the vanA gene cluster
Enterococcus faecium HF50204	Pig GI	ARO:3002875	dfrE	85.62	153	8e-78	93.2927	dfrE is a chromosome-encoded dihydrofolate reductase found in Enterococcus faecalis
Enterococcus faecium HF50215	Pig GI	ARO:3000776	adeC	99.83	584	0	100	AdeC is the outer membrane factor of the AdeABC multidrug efflux complex. It can be replaced by other outer membrane channels, and is not essential for antibiotic resistance.
Enterococcus faecium HF50215	Pig GI	ARO:3002962	vanZA	100	161	2e-78	100	vanZA, also known as vanZ, is a vanZ variant found in the vanA gene cluster
Enterococcus faecium HF50215	Pig GI	ARO:3002955	vanYA	100	303	3e-172	100	vanYA, also known as vanY, is a vanY variant found in the vanA gene cluster
Enterococcus faecium HF50215	Pig GI	ARO:3002949	vanXA	99.5	202	2e-111	100	vanXA, also known as vanX, is a vanX variant found in the vanA gene cluster
Enterococcus faecium HF50215	Pig GI	ARO:3002942	vanHA	100	322	0	100	vanHA, also known as vanH, is a vanH variant in the vanA gene cluster
Enterococcus faecium HF50215	Pig GI	ARO:3002919	vanRA	100	231	3e-135	100	vanRA, also known as vanR, is a vanR variant found in the vanA gene cluster
Enterococcus faecium HF50215	Pig GI	ARO:3002819	msrC	95.12	492	0	100	msrC is a chromosomal-encoded ABC-efflux pump expressed in Enterococcus faecium that confers resistance to erythromycin and other macrolide and streptogramin B antibiotics.
Enterococcus faecium HF50215	Pig GI	ARO:3002556	AAC(6')-Ii	99.45	182	2e-105	100	AAC(6')-Ii is a chromosomal-encoded aminoglycoside acetyltransferase in Enterococcus spp.
Enterococcus faecium HF50215	Pig GI	ARO:3000186	tetM	95.46	639	0	100	TetM is a ribosomal protection protein that confers tetracycline resistance. It is found on transposable DNA elements and its horizontal transfer between bacterial species has been documented.
Enterococcus faecium HF50215	Pig GI	ARO:3000179	tetL	99.78	458	0	100	TetL is a tetracycline efflux protein found in many species of Gram-negative and Gram-positive bacteria.
Enterococcus faecium HF50215	Pig GI	ARO:3000010	vanA	100	343	0	100	VanA is a D-Ala-D-Ala ligase homolog that synthesizes D-Ala-D-Lac, an alternative substrate for peptidoglycan synthesis that reduces vancomycin binding affinity. It has been isolated from VREs. It is associated with both vancomycin and teicoplanin resistance.
Enterococcus faecium HF50215	Pig GI	ARO:3000375	ErmB	99.59	245	3e-142	98.7903	ErmB confers the MLSb phenotype. Similar to ErmC, expression of ErmB is inducible by erythromycin. The leader peptide causes attenuation of the mRNA and stabilizes the structure preventing further translation. When erythromycin is present, it binds the leader peptide causing a change in conformation allowing for the expression of ErmB.
Enterococcus faecium HF50215	Pig GI	ARO:3002931	vanSA	100	364	0	94.7917	vanSA, also known as vanS, is a vanS variant found in the vanA gene cluster
Enterococcus faecium HF50215	Pig GI	ARO:3002875	dfrE	85.62	153	8e-78	93.2927	dfrE is a chromosome-encoded dihydrofolate reductase found in Enterococcus faecalis
Enterococcus faecium KACC15700	Soy	ARO:3000776	adeC	94.96	575	0	100	AdeC is the outer membrane factor of the AdeABC multidrug efflux complex. It can be replaced by other outer membrane channels, and is not essential for antibiotic resistance.
Enterococcus faecium KACC15700	Soy	ARO:3002819	msrC	97.15	492	0	100	msrC is a chromosomal-encoded ABC-efflux pump expressed in Enterococcus faecium that confers resistance to erythromycin and other macrolide and streptogramin B antibiotics.
Enterococcus faecium KACC15700	Soy	ARO:3002556	AAC(6')-Ii	99.45	182	2e-105	100	AAC(6')-Ii is a chromosomal-encoded aminoglycoside acetyltransferase in Enterococcus spp.
Enterococcus faecium KACC15700	Soy	ARO:3002875	dfrE	86.27	153	7e-78	93.2927	dfrE is a chromosome-encoded dihydrofolate reductase found in Enterococcus faecalis
