# Supplementary material for: Comparative genomic analysis revealed great plasticity and environmental adaptation of the genomes of Enterococcus faecium
Source: BMC Genomics. 2019 Jul 22;20:602. doi: 10.1186/s12864-019-5975-8 (PMC6647102; doi:10.1186/s12864-019-5975-8)
Supplement: Supplementary file 6 — The virulence factors in the 161 isolates of Enterococcus faecium (XLSX 32 kb) [file 12864_2019_5975_MOESM6_ESM.xlsx]

## Sheet: Sheet3
Additional file 4: The virulence factors in the 161 strains of Enterococcus faecium
Strain	Origin	Accession	Gene name	% identity	Alignment length	% coverage	E-value	Definition
Enterococcus faecium E0045	Chicken GI	VFG045614	EfaA	99.68	316	100	0	periplasmic solute binding protein
Enterococcus faecium E0045	Chicken GI	VFG045671	BopD	100	339	100	0	LacI family sugar-binding transcriptional regulator
Enterococcus faecium E0164	Chicken GI	VFG045614	EfaA	99.68	316	100	0	periplasmic solute binding protein
Enterococcus faecium E0164	Chicken GI	VFG045671	BopD	100	339	100	0	LacI family sugar-binding transcriptional regulator
Enterococcus faecium VAN 219	Chicken GI	VFG045614	EfaA	100	316	100	0	periplasmic solute binding protein
Enterococcus faecium VAN 219	Chicken GI	VFG045671	BopD	100	339	100	0	LacI family sugar-binding transcriptional regulator
Enterococcus faecium VAN 219	Chicken GI	VFG043518	Acm	99.44	711	98.613	0	collagen adhesin precursor Acm
Enterococcus faecium VAN 222	Chicken GI	VFG045614	EfaA	100	316	100	0	periplasmic solute binding protein
Enterococcus faecium VAN 222	Chicken GI	VFG045671	BopD	100	339	100	0	LacI family sugar-binding transcriptional regulator
Enterococcus faecium VAN 222	Chicken GI	VFG043518	Acm	99.44	711	98.613	0	collagen adhesin precursor Acm
Enterococcus faecium VAN 332	Chicken GI	VFG045614	EfaA	99.68	316	100	0	periplasmic solute binding protein
Enterococcus faecium VAN 332	Chicken GI	VFG045671	BopD	100	339	100	0	LacI family sugar-binding transcriptional regulator
Enterococcus faecium VAN 332	Chicken GI	VFG045671	BopD	89.05	338	99.705	2e-169	LacI family sugar-binding transcriptional regulator
Enterococcus faecium VAN 335	Chicken GI	VFG045614	EfaA	100	316	100	0	periplasmic solute binding protein
Enterococcus faecium VAN 335	Chicken GI	VFG045671	BopD	100	339	100	0	LacI family sugar-binding transcriptional regulator
Enterococcus faecium VAN 342	Chicken GI	VFG045614	EfaA	100	316	100	0	periplasmic solute binding protein
Enterococcus faecium VAN 342	Chicken GI	VFG045671	BopD	100	339	100	0	LacI family sugar-binding transcriptional regulator
Enterococcus faecium VAN 345	Chicken GI	VFG045614	EfaA	99.68	316	100	0	periplasmic solute binding protein
Enterococcus faecium VAN 345	Chicken GI	VFG045671	BopD	100	339	100	0	LacI family sugar-binding transcriptional regulator
Enterococcus faecium VAN 345	Chicken GI	VFG045671	BopD	89.05	338	99.705	2e-169	LacI family sugar-binding transcriptional regulator
Enterococcus faecium DM34-3	Dairy	VFG045614	EfaA	99.37	316	100	0	periplasmic solute binding protein
Enterococcus faecium DM34-3	Dairy	VFG045671	BopD	98.23	339	100	0	LacI family sugar-binding transcriptional regulator
Enterococcus faecium DM4-2	Dairy	VFG045614	EfaA	99.37	316	100	0	periplasmic solute binding protein
Enterococcus faecium DM4-2	Dairy	VFG045671	BopD	98.23	339	100	0	LacI family sugar-binding transcriptional regulator
Enterococcus faecium E1604	Dairy	VFG043520	EcbA	92.65	1075	100	0	Collagen binding MSCRAMM, EcbA
Enterococcus faecium E1604	Dairy	VFG043520	EcbA	91.16	1075	100	0	Collagen binding MSCRAMM, EcbA
Enterococcus faecium E1604	Dairy	VFG045671	BopD	97.63	337	99.41	0	LacI family sugar-binding transcriptional regulator
Enterococcus faecium E1604	Dairy	VFG045614	EfaA	95.96	297	93.9873	9e-169	periplasmic solute binding protein
Enterococcus faecium ELS7-2	Dairy	VFG045614	EfaA	99.37	316	100	0	periplasmic solute binding protein
Enterococcus faecium ELS7-2	Dairy	VFG045671	BopD	98.23	339	100	0	LacI family sugar-binding transcriptional regulator
Enterococcus faecium ELSA14-1	Dairy	VFG045671	BopD	98.23	339	100	0	LacI family sugar-binding transcriptional regulator
Enterococcus faecium ELSA14-1	Dairy	VFG045614	EfaA	99.34	301	95.2532	5e-176	periplasmic solute binding protein
Enterococcus faecium ELSA32-1	Dairy	VFG045614	EfaA	99.37	316	100	0	periplasmic solute binding protein
Enterococcus faecium ELSA32-1	Dairy	VFG045671	BopD	98.23	339	100	0	LacI family sugar-binding transcriptional regulator
Enterococcus faecium ELSA32-2	Dairy	VFG045614	EfaA	99.37	316	100	0	periplasmic solute binding protein
Enterococcus faecium ELSA32-2	Dairy	VFG045671	BopD	98.23	339	100	0	LacI family sugar-binding transcriptional regulator
Enterococcus faecium G67-2	Dairy	VFG045614	EfaA	95.57	316	100	2e-170	periplasmic solute binding protein
Enterococcus faecium G67-2	Dairy	VFG045671	BopD	97.92	337	99.41	0	LacI family sugar-binding transcriptional regulator
Enterococcus faecium GL1	Dairy	VFG045614	EfaA	100	316	100	0	periplasmic solute binding protein
Enterococcus faecium GL1	Dairy	VFG045671	BopD	100	339	100	0	LacI family sugar-binding transcriptional regulator
Enterococcus faecium GL1	Dairy	VFG043518	Acm	99.57	701	97.2261	0	collagen adhesin precursor Acm
Enterococcus faecium GM70	Dairy	VFG045614	EfaA	99.37	316	100	0	periplasmic solute binding protein
Enterococcus faecium GM70	Dairy	VFG045671	BopD	98.23	339	100	0	LacI family sugar-binding transcriptional regulator
Enterococcus faecium GM75	Dairy	VFG045671	BopD	97.33	337	99.41	0	LacI family sugar-binding transcriptional regulator
Enterococcus faecium GM75	Dairy	VFG045614	EfaA	96.63	297	93.9873	1e-169	periplasmic solute binding protein
Enterococcus faecium IQ110	Dairy	VFG045614	EfaA	99.68	316	100	0	periplasmic solute binding protein
Enterococcus faecium IQ110	Dairy	VFG045671	BopD	99.71	339	100	0	LacI family sugar-binding transcriptional regulator
Enterococcus faecium NM29-3	Dairy	VFG045671	BopD	97.63	337	99.41	0	LacI family sugar-binding transcriptional regulator
Enterococcus faecium NM29-3	Dairy	VFG045646	Ebp pili	86.67	465	98.3087	0	LPXTG-motif protein cell wall anchor domain protein
Enterococcus faecium NM29-3	Dairy	VFG045646	Ebp pili	86.67	465	98.3087	0	LPXTG-motif protein cell wall anchor domain protein
Enterococcus faecium NM29-3	Dairy	VFG045614	EfaA	96.3	297	93.9873	5e-169	periplasmic solute binding protein
Enterococcus faecium NM30-4	Dairy	VFG045671	BopD	97.63	337	99.41	0	LacI family sugar-binding transcriptional regulator
Enterococcus faecium NM30-4	Dairy	VFG045646	Ebp pili	86.67	465	98.3087	0	LPXTG-motif protein cell wall anchor domain protein
Enterococcus faecium NM30-4	Dairy	VFG045646	Ebp pili	86.67	465	98.3087	0	LPXTG-motif protein cell wall anchor domain protein
Enterococcus faecium NM30-4	Dairy	VFG045614	EfaA	96.3	297	93.9873	5e-169	periplasmic solute binding protein
Enterococcus faecium NM31-5	Dairy	VFG045671	BopD	89.35	338	99.705	6e-170	LacI family sugar-binding transcriptional regulator
Enterococcus faecium NM31-5	Dairy	VFG045671	BopD	97.63	337	99.41	0	LacI family sugar-binding transcriptional regulator
Enterococcus faecium NM31-5	Dairy	VFG043518	Acm	96.48	711	98.613	0	collagen adhesin precursor Acm
Enterococcus faecium NM31-5	Dairy	VFG045614	EfaA	95.96	297	93.9873	9e-169	periplasmic solute binding protein
Enterococcus faecium NRRL B-2354	Dairy	VFG045614	EfaA	100	316	100	0	periplasmic solute binding protein
Enterococcus faecium NRRL B-2354	Dairy	VFG045671	BopD	100	339	100	0	LacI family sugar-binding transcriptional regulator
Enterococcus faecium NRRL B-2354	Dairy	VFG043518	Acm	99.57	701	97.2261	0	collagen adhesin precursor Acm
Enterococcus faecium Ru26-1	Dairy	VFG045614	EfaA	99.37	316	100	0	periplasmic solute binding protein
Enterococcus faecium Ru26-1	Dairy	VFG045671	BopD	98.23	339	100	0	LacI family sugar-binding transcriptional regulator
Enterococcus faecium Ru26-2	Dairy	VFG045671	BopD	98.23	339	100	0	LacI family sugar-binding transcriptional regulator
Enterococcus faecium Ru26-2	Dairy	VFG045614	EfaA	99.35	306	96.8354	6e-179	periplasmic solute binding protein
Enterococcus faecium Ru26-3	Dairy	VFG045614	EfaA	99.05	316	100	0	periplasmic solute binding protein
Enterococcus faecium Ru26-3	Dairy	VFG045671	BopD	98.23	339	100	0	LacI family sugar-binding transcriptional regulator
Enterococcus faecium Ru26-4	Dairy	VFG045614	EfaA	99.05	316	100	0	periplasmic solute binding protein
Enterococcus faecium Ru26-4	Dairy	VFG045671	BopD	98.23	339	100	0	LacI family sugar-binding transcriptional regulator
Enterococcus faecium Ru39-5	Dairy	VFG045671	BopD	97.94	339	100	0	LacI family sugar-binding transcriptional regulator
Enterococcus faecium Ru39-5	Dairy	VFG045614	EfaA	99.34	301	95.2532	5e-176	periplasmic solute binding protein
Enterococcus faecium Ru39-6	Dairy	VFG045614	EfaA	99.37	316	100	0	periplasmic solute binding protein
Enterococcus faecium Ru39-6	Dairy	VFG045671	BopD	98.23	339	100	0	LacI family sugar-binding transcriptional regulator
Enterococcus faecium S10-4	Dairy	VFG045614	EfaA	95.57	316	100	2e-170	periplasmic solute binding protein
Enterococcus faecium S10-4	Dairy	VFG045671	BopD	97.92	337	99.41	0	LacI family sugar-binding transcriptional regulator
Enterococcus faecium Tb32-6	Dairy	VFG045671	BopD	97.63	337	99.41	0	LacI family sugar-binding transcriptional regulator
Enterococcus faecium Tb32-6	Dairy	VFG045614	EfaA	96.3	297	93.9873	5e-169	periplasmic solute binding protein
Enterococcus faecium Tb36302	Dairy	VFG045671	BopD	98.23	339	100	0	LacI family sugar-binding transcriptional regulator
Enterococcus faecium Tb36302	Dairy	VFG045614	EfaA	99.35	306	96.8354	6e-179	periplasmic solute binding protein
Enterococcus faecium TW37-3	Dairy	VFG045671	BopD	100	339	100	0	LacI family sugar-binding transcriptional regulator
Enterococcus faecium TW37-3	Dairy	VFG045671	BopD	89.35	338	99.705	6e-170	LacI family sugar-binding transcriptional regulator
Enterococcus faecium TW37-3	Dairy	VFG045614	EfaA	100	306	96.8354	5e-180	periplasmic solute binding protein
Enterococcus faecium TW37-4	Dairy	VFG045614	EfaA	100	316	100	0	periplasmic solute binding protein
Enterococcus faecium TW37-4	Dairy	VFG045623	Acm	99.71	681	100	0	Collagen binding protein Cna
Enterococcus faecium TW37-4	Dairy	VFG045671	BopD	100	339	100	0	LacI family sugar-binding transcriptional regulator
Enterococcus faecium TW37-4	Dairy	VFG045671	BopD	89.35	338	99.705	6e-170	LacI family sugar-binding transcriptional regulator
Enterococcus faecium TW38-3	Dairy	VFG045614	EfaA	100	316	100	0	periplasmic solute binding protein
Enterococcus faecium TW38-3	Dairy	VFG045671	BopD	100	339	100	0	LacI family sugar-binding transcriptional regulator
Enterococcus faecium TW38-3	Dairy	VFG045671	BopD	89.35	338	99.705	6e-170	LacI family sugar-binding transcriptional regulator
Enterococcus faecium TW39-2	Dairy	VFG045614	EfaA	100	316	100	0	periplasmic solute binding protein
Enterococcus faecium TW39-2	Dairy	VFG045671	BopD	100	339	100	0	LacI family sugar-binding transcriptional regulator
Enterococcus faecium TW39-2	Dairy	VFG045623	Acm	99.85	679	99.7063	0	Collagen binding protein Cna
Enterococcus faecium TW39-2	Dairy	VFG045671	BopD	89.35	338	99.705	6e-170	LacI family sugar-binding transcriptional regulator
Enterococcus faecium TW40-1	Dairy	VFG045614	EfaA	100	316	100	0	periplasmic solute binding protein
Enterococcus faecium TW40-1	Dairy	VFG045671	BopD	100	339	100	0	LacI family sugar-binding transcriptional regulator
Enterococcus faecium TW40-1	Dairy	VFG045623	Acm	99.85	679	99.7063	0	Collagen binding protein Cna
Enterococcus faecium TW40-1	Dairy	VFG045671	BopD	89.35	338	99.705	6e-170	LacI family sugar-binding transcriptional regulator
Enterococcus faecium TW41-2	Dairy	VFG045614	EfaA	100	316	100	0	periplasmic solute binding protein
Enterococcus faecium TW41-2	Dairy	VFG045671	BopD	100	339	100	0	LacI family sugar-binding transcriptional regulator
Enterococcus faecium TW41-2	Dairy	VFG045671	BopD	89.35	338	99.705	6e-170	LacI family sugar-binding transcriptional regulator
Enterococcus faecium TW41-4	Dairy	VFG045614	EfaA	100	316	100	0	periplasmic solute binding protein
Enterococcus faecium TW41-4	Dairy	VFG045671	BopD	100	339	100	0	LacI family sugar-binding transcriptional regulator
Enterococcus faecium TW41-4	Dairy	VFG045623	Acm	99.85	679	99.7063	0	Collagen binding protein Cna
Enterococcus faecium TW41-4	Dairy	VFG045671	BopD	89.35	338	99.705	6e-170	LacI family sugar-binding transcriptional regulator
Enterococcus faecium TW42-3	Dairy	VFG045614	EfaA	100	316	100	0	periplasmic solute binding protein
Enterococcus faecium TW42-3	Dairy	VFG045671	BopD	100	339	100	0	LacI family sugar-binding transcriptional regulator
Enterococcus faecium TW42-3	Dairy	VFG045623	Acm	99.85	679	99.7063	0	Collagen binding protein Cna
Enterococcus faecium TW42-3	Dairy	VFG045671	BopD	89.35	338	99.705	6e-170	LacI family sugar-binding transcriptional regulator
Enterococcus faecium TW43-1	Dairy	VFG045614	EfaA	100	316	100	0	periplasmic solute binding protein
Enterococcus faecium TW43-1	Dairy	VFG045623	Acm	99.71	681	100	0	Collagen binding protein Cna
Enterococcus faecium TW43-1	Dairy	VFG045671	BopD	100	339	100	0	LacI family sugar-binding transcriptional regulator
Enterococcus faecium TW43-1	Dairy	VFG045671	BopD	89.35	338	99.705	6e-170	LacI family sugar-binding transcriptional regulator
Enterococcus faecium TW45-1	Dairy	VFG045614	EfaA	100	316	100	0	periplasmic solute binding protein
Enterococcus faecium TW45-1	Dairy	VFG045623	Acm	99.71	681	100	0	Collagen binding protein Cna
Enterococcus faecium TW45-1	Dairy	VFG045671	BopD	100	339	100	0	LacI family sugar-binding transcriptional regulator
Enterococcus faecium TW45-1	Dairy	VFG045671	BopD	89.35	338	99.705	6e-170	LacI family sugar-binding transcriptional regulator
Enterococcus faecium TW5-2	Dairy	VFG045614	EfaA	100	316	100	0	periplasmic solute binding protein
Enterococcus faecium TW5-2	Dairy	VFG045671	BopD	100	339	100	0	LacI family sugar-binding transcriptional regulator
Enterococcus faecium TW5-2	Dairy	VFG045623	Acm	99.84	627	92.0705	0	Collagen binding protein Cna
Enterococcus faecium TW5-3	Dairy	VFG045671	BopD	100	339	100	0	LacI family sugar-binding transcriptional regulator
Enterococcus faecium TW5-3	Dairy	VFG045614	EfaA	100	306	96.8354	5e-180	periplasmic solute binding protein
Enterococcus faecium TW5-3	Dairy	VFG045623	Acm	99.84	627	92.0705	0	Collagen binding protein Cna
Enterococcus faecium UC7267	Dairy	VFG045614	EfaA	99.37	316	100	0	periplasmic solute binding protein
Enterococcus faecium UC7267	Dairy	VFG045671	BopD	98.23	339	100	0	LacI family sugar-binding transcriptional regulator
Enterococcus faecium XJ11301	Dairy	VFG045614	EfaA	100	316	100	0	periplasmic solute binding protein
Enterococcus faecium XJ11301	Dairy	VFG045671	BopD	100	339	100	0	LacI family sugar-binding transcriptional regulator
Enterococcus faecium XJ11301	Dairy	VFG043518	Acm	99.85	679	94.1748	0	collagen adhesin precursor Acm
Enterococcus faecium XJ1306	Dairy	VFG045614	EfaA	99.68	316	100	0	periplasmic solute binding protein
Enterococcus faecium XJ1306	Dairy	VFG045671	BopD	99.71	339	100	0	LacI family sugar-binding transcriptional regulator
Enterococcus faecium XJ1307-1	Dairy	VFG045614	EfaA	99.37	316	100	0	periplasmic solute binding protein
Enterococcus faecium XJ1307-1	Dairy	VFG045671	BopD	98.23	339	100	0	LacI family sugar-binding transcriptional regulator
Enterococcus faecium XJ2303	Dairy	VFG045671	BopD	98.23	339	100	0	LacI family sugar-binding transcriptional regulator
Enterococcus faecium XJ2303	Dairy	VFG045614	EfaA	99.34	301	95.2532	5e-176	periplasmic solute binding protein
Enterococcus faecium XJ24308	Dairy	VFG045614	EfaA	99.37	316	100	0	periplasmic solute binding protein
Enterococcus faecium XJ24308	Dairy	VFG045671	BopD	98.23	339	100	0	LacI family sugar-binding transcriptional regulator
Enterococcus faecium XJ28301	Dairy	VFG045646	Ebp pili	87.53	473	100	0	LPXTG-motif protein cell wall anchor domain protein
Enterococcus faecium XJ28301	Dairy	VFG045646	Ebp pili	87.53	473	100	0	LPXTG-motif protein cell wall anchor domain protein
Enterococcus faecium XJ28301	Dairy	VFG045671	BopD	89.35	338	99.705	6e-170	LacI family sugar-binding transcriptional regulator
Enterococcus faecium XJ28301	Dairy	VFG045671	BopD	97.63	337	99.41	0	LacI family sugar-binding transcriptional regulator
Enterococcus faecium XJ28301	Dairy	VFG045614	EfaA	96.3	297	93.9873	5e-169	periplasmic solute binding protein
Enterococcus faecium XJ28304	Dairy	VFG045646	Ebp pili	87.53	473	100	0	LPXTG-motif protein cell wall anchor domain protein
Enterococcus faecium XJ28304	Dairy	VFG045646	Ebp pili	87.53	473	100	0	LPXTG-motif protein cell wall anchor domain protein
Enterococcus faecium XJ28304	Dairy	VFG045671	BopD	89.35	338	99.705	6e-170	LacI family sugar-binding transcriptional regulator
Enterococcus faecium XJ28304	Dairy	VFG045671	BopD	97.63	337	99.41	0	LacI family sugar-binding transcriptional regulator
Enterococcus faecium XJ28304	Dairy	VFG045614	EfaA	96.3	297	93.9873	5e-169	periplasmic solute binding protein
Enterococcus faecium XJ45303	Dairy	VFG045671	BopD	98.23	339	100	0	LacI family sugar-binding transcriptional regulator
Enterococcus faecium XJ45303	Dairy	VFG045614	EfaA	99.34	301	95.2532	5e-176	periplasmic solute binding protein
Enterococcus faecium XJ45306	Dairy	VFG045614	EfaA	99.37	316	100	0	periplasmic solute binding protein
Enterococcus faecium XJ45306	Dairy	VFG045671	BopD	98.23	339	100	0	LacI family sugar-binding transcriptional regulator
Enterococcus faecium XJ46301	Dairy	VFG045614	EfaA	99.37	316	100	0	periplasmic solute binding protein
Enterococcus faecium XJ46301	Dairy	VFG045671	BopD	98.23	339	100	0	LacI family sugar-binding transcriptional regulator
Enterococcus faecium XJ46307	Dairy	VFG045671	BopD	98.23	339	100	0	LacI family sugar-binding transcriptional regulator
Enterococcus faecium XJ46307	Dairy	VFG045614	EfaA	99.34	301	95.2532	5e-176	periplasmic solute binding protein
Enterococcus faecium XJ49307	Dairy	VFG045671	BopD	98.23	339	100	0	LacI family sugar-binding transcriptional regulator
Enterococcus faecium XJ49307	Dairy	VFG045614	EfaA	99.35	306	96.8354	6e-179	periplasmic solute binding protein
Enterococcus faecium XJ60309	Dairy	VFG045671	BopD	98.23	339	100	0	LacI family sugar-binding transcriptional regulator
Enterococcus faecium XJ60309	Dairy	VFG045614	EfaA	99.34	301	95.2532	5e-176	periplasmic solute binding protein
Enterococcus faecium XJ73-1	Dairy	VFG045671	BopD	100	339	100	0	LacI family sugar-binding transcriptional regulator
Enterococcus faecium XJ73-1	Dairy	VFG045614	EfaA	100	306	96.8354	5e-180	periplasmic solute binding protein
Enterococcus faecium XJ73-1	Dairy	VFG043518	Acm	99.56	681	94.4521	0	collagen adhesin precursor Acm
Enterococcus faecium XJ9302	Dairy	VFG045614	EfaA	99.37	316	100	0	periplasmic solute binding protein
Enterococcus faecium XJ9302	Dairy	VFG045671	BopD	98.23	339	100	0	LacI family sugar-binding transcriptional regulator
Enterococcus faecium XJ9-4	Dairy	VFG045614	EfaA	99.37	316	100	0	periplasmic solute binding protein
Enterococcus faecium XJ9-4	Dairy	VFG045671	BopD	98.23	339	100	0	LacI family sugar-binding transcriptional regulator
Enterococcus faecium XM27-2	Dairy	VFG045671	BopD	98.23	339	100	0	LacI family sugar-binding transcriptional regulator
Enterococcus faecium XM27-2	Dairy	VFG045614	EfaA	99.34	301	95.2532	5e-176	periplasmic solute binding protein
Enterococcus faecium XZ2302	Dairy	VFG045671	BopD	100	339	100	0	LacI family sugar-binding transcriptional regulator
Enterococcus faecium XZ2302	Dairy	VFG045623	Acm	99.85	679	99.7063	0	Collagen binding protein Cna
Enterococcus faecium XZ2302	Dairy	VFG045614	EfaA	100	301	95.2532	5e-177	periplasmic solute binding protein
Enterococcus faecium XZ35303	Dairy	VFG045671	BopD	97.63	337	99.41	0	LacI family sugar-binding transcriptional regulator
Enterococcus faecium XZ35303	Dairy	VFG043518	Acm	96.77	711	98.613	0	collagen adhesin precursor Acm
Enterococcus faecium XZ35303	Dairy	VFG045646	Ebp pili	86.88	465	98.3087	0	LPXTG-motif protein cell wall anchor domain protein
Enterococcus faecium XZ35303	Dairy	VFG045646	Ebp pili	86.88	465	98.3087	0	LPXTG-motif protein cell wall anchor domain protein
Enterococcus faecium XZ35303	Dairy	VFG045614	EfaA	96.3	297	93.9873	3e-169	periplasmic solute binding protein
Enterococcus faecium XZ37301	Dairy	VFG045614	EfaA	100	316	100	0	periplasmic solute binding protein
Enterococcus faecium XZ37301	Dairy	VFG045671	BopD	100	339	100	0	LacI family sugar-binding transcriptional regulator
Enterococcus faecium XZ37302	Dairy	VFG045646	Ebp pili	87.1	473	100	0	LPXTG-motif protein cell wall anchor domain protein
Enterococcus faecium XZ37302	Dairy	VFG045646	Ebp pili	87.1	473	100	0	LPXTG-motif protein cell wall anchor domain protein
Enterococcus faecium XZ37302	Dairy	VFG045671	BopD	97.63	337	99.41	0	LacI family sugar-binding transcriptional regulator
Enterococcus faecium XZ37302	Dairy	VFG043518	Acm	96.77	711	98.613	0	collagen adhesin precursor Acm
Enterococcus faecium XZ37302	Dairy	VFG045614	EfaA	96.3	297	93.9873	3e-169	periplasmic solute binding protein
Enterococcus faecium XZ45301	Dairy	VFG045671	BopD	100	339	100	0	LacI family sugar-binding transcriptional regulator
Enterococcus faecium XZ45301	Dairy	VFG045614	EfaA	100	306	96.8354	5e-180	periplasmic solute binding protein
Enterococcus faecium YM46-4	Dairy	VFG045614	EfaA	99.37	316	100	0	periplasmic solute binding protein
Enterococcus faecium YM46-4	Dairy	VFG045671	BopD	98.23	339	100	0	LacI family sugar-binding transcriptional regulator
Enterococcus faecium E4389	Dog GI	VFG043520	EcbA	100	1075	100	0	Collagen binding MSCRAMM, EcbA
Enterococcus faecium E4389	Dog GI	VFG045614	EfaA	100	316	100	0	periplasmic solute binding protein
Enterococcus faecium E4389	Dog GI	VFG045670	BopD	100	339	100	0	LacI family transcriptional regulator
Enterococcus faecium E4389	Dog GI	VFG043518	Acm	100	711	98.613	0	collagen adhesin precursor Acm
Enterococcus faecium E4453	Dog GI	VFG045614	EfaA	100	316	100	0	periplasmic solute binding protein
Enterococcus faecium E4453	Dog GI	VFG045670	BopD	100	339	100	0	LacI family transcriptional regulator
Enterococcus faecium E4453	Dog GI	VFG043518	Acm	100	711	98.613	0	collagen adhesin precursor Acm
Enterococcus faecium 4686	Human blood	VFG043518	Acm	100	721	100	0	collagen adhesin precursor Acm
Enterococcus faecium 4686	Human blood	VFG043520	EcbA	91.35	1075	100	0	Collagen binding MSCRAMM, EcbA
Enterococcus faecium 4686	Human blood	VFG045614	EfaA	100	316	100	0	periplasmic solute binding protein
Enterococcus faecium 4686	Human blood	VFG045670	BopD	100	339	100	0	LacI family transcriptional regulator
Enterococcus faecium Aus0004	Human blood	VFG043520	EcbA	100	1075	100	0	Collagen binding MSCRAMM, EcbA
Enterococcus faecium Aus0004	Human blood	VFG045614	EfaA	100	316	100	0	periplasmic solute binding protein
Enterococcus faecium Aus0004	Human blood	VFG045670	BopD	100	339	100	0	LacI family transcriptional regulator
Enterococcus faecium Aus0004	Human blood	VFG043518	Acm	100	711	98.613	0	collagen adhesin precursor Acm
Enterococcus faecium C1904	Human blood	VFG045614	EfaA	100	316	100	0	periplasmic solute binding protein
Enterococcus faecium C1904	Human blood	VFG045670	BopD	100	339	100	0	LacI family transcriptional regulator
Enterococcus faecium C1904	Human blood	VFG043518	Acm	100	711	98.613	0	collagen adhesin precursor Acm
Enterococcus faecium C497	Human blood	VFG045614	EfaA	100	316	100	0	periplasmic solute binding protein
Enterococcus faecium C497	Human blood	VFG045670	BopD	100	339	100	0	LacI family transcriptional regulator
Enterococcus faecium C497	Human blood	VFG043518	Acm	100	711	98.613	0	collagen adhesin precursor Acm
Enterococcus faecium E0333	Human blood	VFG045614	EfaA	100	316	100	0	periplasmic solute binding protein
Enterococcus faecium E0333	Human blood	VFG045670	BopD	100	339	100	0	LacI family transcriptional regulator
Enterococcus faecium E0333	Human blood	VFG043518	Acm	100	711	98.613	0	collagen adhesin precursor Acm
Enterococcus faecium E1	Human blood	VFG043520	EcbA	100	1075	100	0	Collagen binding MSCRAMM, EcbA
Enterococcus faecium E1	Human blood	VFG043520	EcbA	91.35	1075	100	0	Collagen binding MSCRAMM, EcbA
Enterococcus faecium E1	Human blood	VFG045614	EfaA	100	316	100	0	periplasmic solute binding protein
Enterococcus faecium E1	Human blood	VFG045670	BopD	100	339	100	0	LacI family transcriptional regulator
Enterococcus faecium E1	Human blood	VFG043518	Acm	100	711	98.613	0	collagen adhesin precursor Acm
Enterococcus faecium E1162	Human blood	VFG043520	EcbA	100	1075	100	0	Collagen binding MSCRAMM, EcbA
Enterococcus faecium E1162	Human blood	VFG045614	EfaA	100	316	100	0	periplasmic solute binding protein
Enterococcus faecium E1162	Human blood	VFG045670	BopD	100	339	100	0	LacI family transcriptional regulator
Enterococcus faecium E1162	Human blood	VFG043518	Acm	100	711	98.613	0	collagen adhesin precursor Acm
Enterococcus faecium E1293	Human blood	VFG045614	EfaA	100	316	100	0	periplasmic solute binding protein
Enterococcus faecium E1293	Human blood	VFG045671	BopD	100	339	100	0	LacI family sugar-binding transcriptional regulator
Enterococcus faecium E1293	Human blood	VFG043518	Acm	99.57	701	97.2261	0	collagen adhesin precursor Acm
Enterococcus faecium E1620	Human blood	VFG045614	EfaA	99.37	316	100	0	periplasmic solute binding protein
Enterococcus faecium E1620	Human blood	VFG045671	BopD	100	339	100	0	LacI family sugar-binding transcriptional regulator
Enterococcus faecium E1636	Human blood	VFG045614	EfaA	99.68	316	100	0	periplasmic solute binding protein
Enterococcus faecium E1636	Human blood	VFG045671	BopD	99.71	339	100	0	LacI family sugar-binding transcriptional regulator
Enterococcus faecium E1731	Human blood	VFG045614	EfaA	100	316	100	0	periplasmic solute binding protein
Enterococcus faecium E1731	Human blood	VFG045670	BopD	100	339	100	0	LacI family transcriptional regulator
Enterococcus faecium E1731	Human blood	VFG043518	Acm	100	711	98.613	0	collagen adhesin precursor Acm
Enterococcus faecium E1972	Human blood	VFG045671	BopD	97.33	337	99.41	0	LacI family sugar-binding transcriptional regulator
Enterococcus faecium E1972	Human blood	VFG045614	EfaA	96.63	297	93.9873	1e-169	periplasmic solute binding protein
Enterococcus faecium E2560	Human blood	VFG043520	EcbA	91.35	1075	100	0	Collagen binding MSCRAMM, EcbA
Enterococcus faecium E2560	Human blood	VFG045614	EfaA	100	316	100	0	periplasmic solute binding protein
Enterococcus faecium E2560	Human blood	VFG045670	BopD	100	339	100	0	LacI family transcriptional regulator
Enterococcus faecium E2560	Human blood	VFG043518	Acm	100	711	98.613	0	collagen adhesin precursor Acm
Enterococcus faecium E2620	Human blood	VFG045671	BopD	97.63	337	99.41	0	LacI family sugar-binding transcriptional regulator
Enterococcus faecium E2620	Human blood	VFG045614	EfaA	95.96	297	93.9873	1e-168	periplasmic solute binding protein
Enterococcus faecium E2883	Human blood	VFG045614	EfaA	100	316	100	0	periplasmic solute binding protein
Enterococcus faecium E2883	Human blood	VFG045671	BopD	100	339	100	0	LacI family sugar-binding transcriptional regulator
Enterococcus faecium E2883	Human blood	VFG043518	Acm	100	711	98.613	0	collagen adhesin precursor Acm
Enterococcus faecium E3	Human blood	VFG043518	Acm	100	721	100	0	collagen adhesin precursor Acm
Enterococcus faecium E3	Human blood	VFG043520	EcbA	100	1075	100	0	Collagen binding MSCRAMM, EcbA
Enterococcus faecium E3	Human blood	VFG043520	EcbA	91.35	1075	100	0	Collagen binding MSCRAMM, EcbA
Enterococcus faecium E3	Human blood	VFG045670	BopD	100	339	100	0	LacI family transcriptional regulator
Enterococcus faecium E3083	Human blood	VFG045614	EfaA	94.62	316	100	5e-170	periplasmic solute binding protein
Enterococcus faecium E3083	Human blood	VFG045671	BopD	97.63	337	99.41	0	LacI family sugar-binding transcriptional regulator
Enterococcus faecium E3083	Human blood	VFG043518	Acm	96.62	711	98.613	0	collagen adhesin precursor Acm
Enterococcus faecium E3346	Human blood	VFG045614	EfaA	100	316	100	0	periplasmic solute binding protein
Enterococcus faecium E3346	Human blood	VFG045646	Ebp pili	87.1	473	100	0	LPXTG-motif protein cell wall anchor domain protein
Enterococcus faecium E3346	Human blood	VFG045646	Ebp pili	87.1	473	100	0	LPXTG-motif protein cell wall anchor domain protein
Enterococcus faecium E3346	Human blood	VFG045671	BopD	98.23	339	100	0	LacI family sugar-binding transcriptional regulator
Enterococcus faecium E3548	Human blood	VFG045671	BopD	97.63	337	99.41	0	LacI family sugar-binding transcriptional regulator
Enterococcus faecium E3548	Human blood	VFG043518	Acm	95.81	716	99.3065	0	collagen adhesin precursor Acm
Enterococcus faecium E3548	Human blood	VFG045614	EfaA	95.96	297	93.9873	1e-168	periplasmic solute binding protein
Enterococcus faecium E39	Human blood	VFG043530	Esp	99.54	1975	100	0	Esp
Enterococcus faecium E39	Human blood	VFG045614	EfaA	100	316	100	0	periplasmic solute binding protein
Enterococcus faecium E39	Human blood	VFG045670	BopD	100	339	100	0	LacI family transcriptional regulator
Enterococcus faecium E39	Human blood	VFG043518	Acm	100	711	98.613	0	collagen adhesin precursor Acm
Enterococcus faecium E4	Human blood	VFG043518	Acm	100	721	100	0	collagen adhesin precursor Acm
Enterococcus faecium E4	Human blood	VFG043520	EcbA	100	1075	100	0	Collagen binding MSCRAMM, EcbA
Enterococcus faecium E4	Human blood	VFG045614	EfaA	100	316	100	0	periplasmic solute binding protein
Enterococcus faecium E4	Human blood	VFG045670	BopD	100	339	100	0	LacI family transcriptional regulator
Enterococcus faecium E417	Human blood	VFG045614	EfaA	100	316	100	0	periplasmic solute binding protein
Enterococcus faecium E417	Human blood	VFG045670	BopD	100	339	100	0	LacI family transcriptional regulator
Enterococcus faecium E5	Human blood	VFG043518	Acm	100	721	100	0	collagen adhesin precursor Acm
Enterococcus faecium E5	Human blood	VFG043520	EcbA	100	1075	100	0	Collagen binding MSCRAMM, EcbA
Enterococcus faecium E5	Human blood	VFG043520	EcbA	91.35	1075	100	0	Collagen binding MSCRAMM, EcbA
Enterococcus faecium E5	Human blood	VFG045614	EfaA	100	316	100	0	periplasmic solute binding protein
Enterococcus faecium E5	Human blood	VFG045670	BopD	100	339	100	0	LacI family transcriptional regulator
Enterococcus faecium ISMMS_VRE_12	Human blood	VFG043518	Acm	100	721	100	0	collagen adhesin precursor Acm
Enterococcus faecium ISMMS_VRE_12	Human blood	VFG043530	Esp	99.54	1975	100	0	Esp
Enterococcus faecium ISMMS_VRE_12	Human blood	VFG045614	EfaA	100	316	100	0	periplasmic solute binding protein
Enterococcus faecium ISMMS_VRE_12	Human blood	VFG045670	BopD	100	339	100	0	LacI family transcriptional regulator
Enterococcus faecium ISMMS_VRE_9	Human blood	VFG043518	Acm	100	721	100	0	collagen adhesin precursor Acm
Enterococcus faecium ISMMS_VRE_9	Human blood	VFG043530	Esp	99.54	1975	100	0	Esp
Enterococcus faecium ISMMS_VRE_9	Human blood	VFG045614	EfaA	100	316	100	0	periplasmic solute binding protein
Enterococcus faecium ISMMS_VRE_9	Human blood	VFG045670	BopD	100	339	100	0	LacI family transcriptional regulator
Enterococcus faecium P1123	Human blood	VFG045614	EfaA	99.37	316	100	0	periplasmic solute binding protein
Enterococcus faecium P1123	Human blood	VFG045670	BopD	100	339	100	0	LacI family transcriptional regulator
Enterococcus faecium P1123	Human blood	VFG043518	Acm	100	711	98.613	0	collagen adhesin precursor Acm
Enterococcus faecium P1190	Human blood	VFG043520	EcbA	91.35	1075	100	0	Collagen binding MSCRAMM, EcbA
Enterococcus faecium P1190	Human blood	VFG045614	EfaA	100	316	100	0	periplasmic solute binding protein
Enterococcus faecium P1190	Human blood	VFG045670	BopD	100	339	100	0	LacI family transcriptional regulator
Enterococcus faecium P1190	Human blood	VFG043518	Acm	100	711	98.613	0	collagen adhesin precursor Acm
Enterococcus faecium P1986	Human blood	VFG045614	EfaA	100	316	100	0	periplasmic solute binding protein
Enterococcus faecium P1986	Human blood	VFG045631	EcbA	100	1075	100	0	Collagen binding MSCRAMM, EcbA
Enterococcus faecium P1986	Human blood	VFG045670	BopD	100	339	100	0	LacI family transcriptional regulator
Enterococcus faecium P1986	Human blood	VFG043518	Acm	100	711	98.613	0	collagen adhesin precursor Acm
Enterococcus faecium TX0082	Human blood	VFG045614	EfaA	100	316	100	0	periplasmic solute binding protein
Enterococcus faecium TX0082	Human blood	VFG045670	BopD	100	339	100	0	LacI family transcriptional regulator
Enterococcus faecium TX0082	Human blood	VFG043518	Acm	100	711	98.613	0	collagen adhesin precursor Acm
Enterococcus faecium TX0133A	Human blood	VFG045614	EfaA	99.37	316	100	0	periplasmic solute binding protein
Enterococcus faecium TX0133A	Human blood	VFG045671	BopD	100	339	100	0	LacI family sugar-binding transcriptional regulator
Enterococcus faecium TX0133A	Human blood	VFG043518	Acm	100	711	98.613	0	collagen adhesin precursor Acm
Enterococcus faecium TX0133A	Human blood	VFG043520	EcbA	99.81	1032	96	0	Collagen binding MSCRAMM, EcbA
Enterococcus faecium TX0133B	Human blood	VFG045614	EfaA	99.37	316	100	0	periplasmic solute binding protein
Enterococcus faecium TX0133B	Human blood	VFG045671	BopD	100	339	100	0	LacI family sugar-binding transcriptional regulator
Enterococcus faecium TX0133B	Human blood	VFG043518	Acm	100	711	98.613	0	collagen adhesin precursor Acm
Enterococcus faecium TX0133B	Human blood	VFG043520	EcbA	99.81	1032	96	0	Collagen binding MSCRAMM, EcbA
Enterococcus faecium TX0133C	Human blood	VFG045614	EfaA	99.37	316	100	0	periplasmic solute binding protein
Enterococcus faecium TX0133C	Human blood	VFG045671	BopD	100	339	100	0	LacI family sugar-binding transcriptional regulator
Enterococcus faecium TX0133C	Human blood	VFG043518	Acm	100	711	98.613	0	collagen adhesin precursor Acm
Enterococcus faecium TX0133C	Human blood	VFG043520	EcbA	99.9	1032	96	0	Collagen binding MSCRAMM, EcbA
Enterococcus faecium VRE001	Human blood	VFG043518	Acm	100	721	100	0	collagen adhesin precursor Acm
Enterococcus faecium VRE001	Human blood	VFG043530	Esp	99.54	1975	100	0	Esp
Enterococcus faecium VRE001	Human blood	VFG045614	EfaA	100	316	100	0	periplasmic solute binding protein
Enterococcus faecium VRE001	Human blood	VFG045631	EcbA	100	1075	100	0	Collagen binding MSCRAMM, EcbA
Enterococcus faecium VRE001	Human blood	VFG045671	BopD	100	339	100	0	LacI family sugar-binding transcriptional regulator
Enterococcus faecium VRE0576	Human blood	VFG043520	EcbA	100	1075	100	0	Collagen binding MSCRAMM, EcbA
Enterococcus faecium VRE0576	Human blood	VFG045614	EfaA	100	316	100	0	periplasmic solute binding protein
Enterococcus faecium VRE0576	Human blood	VFG045670	BopD	100	339	100	0	LacI family transcriptional regulator
Enterococcus faecium VRE0576	Human blood	VFG043518	Acm	100	711	98.613	0	collagen adhesin precursor Acm
Enterococcus faecium VRE1044	Human blood	VFG045614	EfaA	100	316	100	0	periplasmic solute binding protein
Enterococcus faecium VRE1044	Human blood	VFG045670	BopD	100	339	100	0	LacI family transcriptional regulator
Enterococcus faecium VRE1044	Human blood	VFG043518	Acm	100	711	98.613	0	collagen adhesin precursor Acm
Enterococcus faecium VRE1261	Human blood	VFG045614	EfaA	100	316	100	0	periplasmic solute binding protein
Enterococcus faecium VRE1261	Human blood	VFG045670	BopD	100	339	100	0	LacI family transcriptional regulator
Enterococcus faecium VRE1261	Human blood	VFG043518	Acm	100	711	98.613	0	collagen adhesin precursor Acm
Enterococcus faecium VRE2	Human blood	VFG043518	Acm	100	721	100	0	collagen adhesin precursor Acm
Enterococcus faecium VRE2	Human blood	VFG043520	EcbA	91.35	1075	100	0	Collagen binding MSCRAMM, EcbA
Enterococcus faecium VRE2	Human blood	VFG045614	EfaA	100	316	100	0	periplasmic solute binding protein
Enterococcus faecium VRE2	Human blood	VFG045670	BopD	100	339	100	0	LacI family transcriptional regulator
Enterococcus faecium VREr6	Human blood	VFG043518	Acm	100	721	100	0	collagen adhesin precursor Acm
Enterococcus faecium VREr6	Human blood	VFG045614	EfaA	100	316	100	0	periplasmic solute binding protein
Enterococcus faecium VREr6	Human blood	VFG045631	EcbA	100	1075	100	0	Collagen binding MSCRAMM, EcbA
Enterococcus faecium VREr6	Human blood	VFG045670	BopD	100	339	100	0	LacI family transcriptional regulator
Enterococcus faecium VSE1036	Human blood	VFG045614	EfaA	100	316	100	0	periplasmic solute binding protein
Enterococcus faecium VSE1036	Human blood	VFG045670	BopD	100	339	100	0	LacI family transcriptional regulator
Enterococcus faecium VSE1036	Human blood	VFG043518	Acm	100	711	98.613	0	collagen adhesin precursor Acm
Enterococcus faecium 6E6	Human GI	VFG043520	EcbA	95.44	1075	100	0	Collagen binding MSCRAMM, EcbA
Enterococcus faecium 6E6	Human GI	VFG043530	Esp	99.49	1975	100	0	Esp
Enterococcus faecium 6E6	Human GI	VFG045614	EfaA	100	316	100	0	periplasmic solute binding protein
Enterococcus faecium 6E6	Human GI	VFG045670	BopD	100	339	100	0	LacI family transcriptional regulator
Enterococcus faecium 6E6	Human GI	VFG043518	Acm	100	711	98.613	0	collagen adhesin precursor Acm
Enterococcus faecium E1007	Human GI	VFG045671	BopD	89.35	338	99.705	6e-170	LacI family sugar-binding transcriptional regulator
Enterococcus faecium E1007	Human GI	VFG045671	BopD	97.63	337	99.41	0	LacI family sugar-binding transcriptional regulator
Enterococcus faecium E1007	Human GI	VFG045614	EfaA	96.63	297	93.9873	1e-169	periplasmic solute binding protein
Enterococcus faecium E1050	Human GI	VFG045614	EfaA	100	316	100	0	periplasmic solute binding protein
Enterococcus faecium E1050	Human GI	VFG045671	BopD	100	339	100	0	LacI family sugar-binding transcriptional regulator
Enterococcus faecium E1050	Human GI	VFG043518	Acm	99.43	701	97.2261	0	collagen adhesin precursor Acm
Enterococcus faecium E1071	Human GI	VFG043520	EcbA	93.21	1075	100	0	Collagen binding MSCRAMM, EcbA
Enterococcus faecium E1071	Human GI	VFG045614	EfaA	100	316	100	0	periplasmic solute binding protein
Enterococcus faecium E1071	Human GI	VFG045671	BopD	100	339	100	0	LacI family sugar-binding transcriptional regulator
Enterococcus faecium E1071	Human GI	VFG043518	Acm	99.29	701	97.2261	0	collagen adhesin precursor Acm
Enterococcus faecium E1133	Human GI	VFG043520	EcbA	100	1075	100	0	Collagen binding MSCRAMM, EcbA
Enterococcus faecium E1133	Human GI	VFG045671	BopD	97.63	337	99.41	0	LacI family sugar-binding transcriptional regulator
Enterococcus faecium E1133	Human GI	VFG043518	Acm	100	711	98.613	0	collagen adhesin precursor Acm
Enterococcus faecium E1133	Human GI	VFG045614	EfaA	96.3	297	93.9873	3e-169	periplasmic solute binding protein
Enterococcus faecium E1185	Human GI	VFG045614	EfaA	99.68	316	100	0	periplasmic solute binding protein
Enterococcus faecium E1185	Human GI	VFG045671	BopD	99.71	339	100	0	LacI family sugar-binding transcriptional regulator
Enterococcus faecium E1258	Human GI	VFG045614	EfaA	99.68	316	100	0	periplasmic solute binding protein
Enterococcus faecium E1258	Human GI	VFG045671	BopD	100	339	100	0	LacI family sugar-binding transcriptional regulator
Enterococcus faecium E1590	Human GI	VFG045671	BopD	97.63	337	99.41	0	LacI family sugar-binding transcriptional regulator
Enterococcus faecium E1590	Human GI	VFG043518	Acm	95.81	716	99.3065	0	collagen adhesin precursor Acm
Enterococcus faecium E1590	Human GI	VFG045614	EfaA	95.96	297	93.9873	1e-168	periplasmic solute binding protein
Enterococcus faecium E1627	Human GI	VFG045614	EfaA	99.68	316	100	0	periplasmic solute binding protein
Enterococcus faecium E1627	Human GI	VFG045671	BopD	99.71	339	100	0	LacI family sugar-binding transcriptional regulator
Enterococcus faecium E1861	Human GI	VFG045671	BopD	97.63	337	99.41	0	LacI family sugar-binding transcriptional regulator
Enterococcus faecium E1861	Human GI	VFG043518	Acm	96.62	711	98.613	0	collagen adhesin precursor Acm
Enterococcus faecium E1861	Human GI	VFG045614	EfaA	95.96	297	93.9873	3e-168	periplasmic solute binding protein
Enterococcus faecium E422	Human GI	VFG045614	EfaA	100	316	100	0	periplasmic solute binding protein
Enterococcus faecium E422	Human GI	VFG045670	BopD	100	339	100	0	LacI family transcriptional regulator
Enterococcus faecium E422	Human GI	VFG043518	Acm	100	711	98.613	0	collagen adhesin precursor Acm
Enterococcus faecium E6	Human GI	VFG043518	Acm	100	721	100	0	collagen adhesin precursor Acm
Enterococcus faecium E6	Human GI	VFG045614	EfaA	100	316	100	0	periplasmic solute binding protein
Enterococcus faecium E6	Human GI	VFG045670	BopD	100	339	100	0	LacI family transcriptional regulator
Enterococcus faecium VRE-1300518	Human GI	VFG045614	EfaA	100	316	100	0	periplasmic solute binding protein
Enterococcus faecium VRE-1300518	Human GI	VFG045670	BopD	100	339	100	0	LacI family transcriptional regulator
Enterococcus faecium VRE-1300518	Human GI	VFG043518	Acm	99.72	711	98.613	0	collagen adhesin precursor Acm
Enterococcus faecium VRE-1300518	Human GI	VFG045611	Esp	90.69	1568	90.5312	0	Enterococcal surface protein
Enterococcus faecium VRE-1300578	Human GI	VFG045614	EfaA	100	316	100	0	periplasmic solute binding protein
Enterococcus faecium VRE-1300578	Human GI	VFG045670	BopD	100	339	100	0	LacI family transcriptional regulator
Enterococcus faecium VRE-1300578	Human GI	VFG043518	Acm	100	696	96.5326	0	collagen adhesin precursor Acm
Enterococcus faecium VRE-1300899	Human GI	VFG043520	EcbA	100	1075	100	0	Collagen binding MSCRAMM, EcbA
Enterococcus faecium VRE-1300899	Human GI	VFG045614	EfaA	100	316	100	0	periplasmic solute binding protein
Enterococcus faecium VRE-1300899	Human GI	VFG045670	BopD	100	339	100	0	LacI family transcriptional regulator
Enterococcus faecium VRE-1300899	Human GI	VFG043518	Acm	100	711	98.613	0	collagen adhesin precursor Acm
Enterococcus faecium VRE-1300900	Human GI	VFG043520	EcbA	91.35	1075	100	0	Collagen binding MSCRAMM, EcbA
Enterococcus faecium VRE-1300900	Human GI	VFG045614	EfaA	100	316	100	0	periplasmic solute binding protein
Enterococcus faecium VRE-1300900	Human GI	VFG045670	BopD	100	339	100	0	LacI family transcriptional regulator
Enterococcus faecium VRE-1300900	Human GI	VFG043518	Acm	100	711	98.613	0	collagen adhesin precursor Acm
Enterococcus faecium VRE-1300911	Human GI	VFG045614	EfaA	100	316	100	0	periplasmic solute binding protein
Enterococcus faecium VRE-1300911	Human GI	VFG045670	BopD	100	339	100	0	LacI family transcriptional regulator
Enterococcus faecium VRE-1300911	Human GI	VFG043518	Acm	100	711	98.613	0	collagen adhesin precursor Acm
Enterococcus faecium VRE-1300911	Human GI	VFG043530	Esp	90.04	1818	92.0506	0	Esp
Enterococcus faecium VRE-1300937	Human GI	VFG045614	EfaA	100	316	100	0	periplasmic solute binding protein
Enterococcus faecium VRE-1300937	Human GI	VFG045670	BopD	100	339	100	0	LacI family transcriptional regulator
Enterococcus faecium VRE-1300937	Human GI	VFG043518	Acm	99.86	701	97.2261	0	collagen adhesin precursor Acm
Enterococcus faecium VRE-1400136	Human GI	VFG045614	EfaA	100	316	100	0	periplasmic solute binding protein
Enterococcus faecium VRE-1400136	Human GI	VFG045670	BopD	100	339	100	0	LacI family transcriptional regulator
Enterococcus faecium VRE-1400136	Human GI	VFG043518	Acm	100	672	93.2039	0	collagen adhesin precursor Acm
Enterococcus faecium VRE-1400294	Human GI	VFG043520	EcbA	100	1075	100	0	Collagen binding MSCRAMM, EcbA
Enterococcus faecium VRE-1400294	Human GI	VFG043520	EcbA	91.35	1075	100	0	Collagen binding MSCRAMM, EcbA
Enterococcus faecium VRE-1400294	Human GI	VFG045614	EfaA	100	316	100	0	periplasmic solute binding protein
Enterococcus faecium VRE-1400294	Human GI	VFG045670	BopD	100	339	100	0	LacI family transcriptional regulator
Enterococcus faecium VRE-1400294	Human GI	VFG043518	Acm	100	711	98.613	0	collagen adhesin precursor Acm
Enterococcus faecium VRE-1400325	Human GI	VFG043530	Esp	89.15	1990	100	0	Esp
Enterococcus faecium VRE-1400325	Human GI	VFG043520	EcbA	100	1075	100	0	Collagen binding MSCRAMM, EcbA
Enterococcus faecium VRE-1400325	Human GI	VFG043520	EcbA	91.35	1075	100	0	Collagen binding MSCRAMM, EcbA
Enterococcus faecium VRE-1400325	Human GI	VFG045614	EfaA	100	316	100	0	periplasmic solute binding protein
Enterococcus faecium VRE-1400325	Human GI	VFG045670	BopD	100	339	100	0	LacI family transcriptional regulator
Enterococcus faecium VRE-1400325	Human GI	VFG043518	Acm	100	690	95.7004	0	collagen adhesin precursor Acm
Enterococcus faecium VRE-1400373	Human GI	VFG043530	Esp	99.49	1975	100	0	Esp
Enterococcus faecium VRE-1400373	Human GI	VFG045614	EfaA	100	316	100	0	periplasmic solute binding protein
Enterococcus faecium VRE-1400373	Human GI	VFG045670	BopD	100	339	100	0	LacI family transcriptional regulator
Enterococcus faecium VRE-1400373	Human GI	VFG043518	Acm	100	711	98.613	0	collagen adhesin precursor Acm
Enterococcus faecium VRE-1400408	Human GI	VFG045614	EfaA	100	316	100	0	periplasmic solute binding protein
Enterococcus faecium VRE-1400408	Human GI	VFG045670	BopD	100	339	100	0	LacI family transcriptional regulator
Enterococcus faecium VRE-1400408	Human GI	VFG043518	Acm	100	711	98.613	0	collagen adhesin precursor Acm
Enterococcus faecium VRE-1401098	Human GI	VFG045614	EfaA	100	316	100	0	periplasmic solute binding protein
Enterococcus faecium VRE-1401098	Human GI	VFG045670	BopD	100	339	100	0	LacI family transcriptional regulator
Enterococcus faecium VRE-1401098	Human GI	VFG043518	Acm	100	711	98.613	0	collagen adhesin precursor Acm
Enterococcus faecium VRE-1401318	Human GI	VFG043520	EcbA	100	1075	100	0	Collagen binding MSCRAMM, EcbA
Enterococcus faecium VRE-1401318	Human GI	VFG043520	EcbA	91.35	1075	100	0	Collagen binding MSCRAMM, EcbA
Enterococcus faecium VRE-1401318	Human GI	VFG045614	EfaA	100	316	100	0	periplasmic solute binding protein
Enterococcus faecium VRE-1401318	Human GI	VFG045670	BopD	100	339	100	0	LacI family transcriptional regulator
Enterococcus faecium VRE-1401318	Human GI	VFG043518	Acm	100	688	95.423	0	collagen adhesin precursor Acm
Enterococcus faecium VRE-1401338	Human GI	VFG045614	EfaA	100	316	100	0	periplasmic solute binding protein
Enterococcus faecium VRE-1401338	Human GI	VFG045670	BopD	100	339	100	0	LacI family transcriptional regulator
Enterococcus faecium VRE-1401338	Human GI	VFG043518	Acm	100	711	98.613	0	collagen adhesin precursor Acm
Enterococcus faecium VRE-1401859	Human GI	VFG045614	EfaA	100	316	100	0	periplasmic solute binding protein
Enterococcus faecium VRE-1401859	Human GI	VFG045670	BopD	100	339	100	0	LacI family transcriptional regulator
Enterococcus faecium VRE-1401859	Human GI	VFG043518	Acm	100	711	98.613	0	collagen adhesin precursor Acm
Enterococcus faecium VRE-1401988	Human GI	VFG045614	EfaA	100	316	100	0	periplasmic solute binding protein
Enterococcus faecium VRE-1401988	Human GI	VFG045671	BopD	100	339	100	0	LacI family sugar-binding transcriptional regulator
Enterococcus faecium VRE-1401988	Human GI	VFG043518	Acm	99.86	701	97.2261	0	collagen adhesin precursor Acm
Enterococcus faecium VRE-1402006	Human GI	VFG043520	EcbA	100	1075	100	0	Collagen binding MSCRAMM, EcbA
Enterococcus faecium VRE-1402006	Human GI	VFG045614	EfaA	100	316	100	0	periplasmic solute binding protein
Enterococcus faecium VRE-1402006	Human GI	VFG045670	BopD	100	339	100	0	LacI family transcriptional regulator
Enterococcus faecium VRE-1402006	Human GI	VFG043518	Acm	100	711	98.613	0	collagen adhesin precursor Acm
Enterococcus faecium VRE-1402215	Human GI	VFG045614	EfaA	100	316	100	0	periplasmic solute binding protein
Enterococcus faecium VRE-1402215	Human GI	VFG045670	BopD	100	339	100	0	LacI family transcriptional regulator
Enterococcus faecium VRE-1402215	Human GI	VFG043518	Acm	100	711	98.613	0	collagen adhesin precursor Acm
Enterococcus faecium VRE-1402237	Human GI	VFG045614	EfaA	100	316	100	0	periplasmic solute binding protein
Enterococcus faecium VRE-1402237	Human GI	VFG045671	BopD	100	339	100	0	LacI family sugar-binding transcriptional regulator
Enterococcus faecium VRE-1402237	Human GI	VFG043518	Acm	99.86	699	96.9487	0	collagen adhesin precursor Acm
Enterococcus faecium VRE-1402253	Human GI	VFG045614	EfaA	100	316	100	0	periplasmic solute binding protein
Enterococcus faecium VRE-1402253	Human GI	VFG045671	BopD	100	339	100	0	LacI family sugar-binding transcriptional regulator
Enterococcus faecium VRE-1402253	Human GI	VFG043518	Acm	100	698	96.81	0	collagen adhesin precursor Acm
Enterococcus faecium VRE-1402258	Human GI	VFG045614	EfaA	100	316	100	0	periplasmic solute binding protein
Enterococcus faecium VRE-1402258	Human GI	VFG045671	BopD	100	339	100	0	LacI family sugar-binding transcriptional regulator
Enterococcus faecium VRE-1402258	Human GI	VFG043518	Acm	100	711	98.613	0	collagen adhesin precursor Acm
Enterococcus faecium E161	Human UT	VFG045614	EfaA	99.68	316	100	0	periplasmic solute binding protein
Enterococcus faecium E161	Human UT	VFG045631	EcbA	100	1075	100	0	Collagen binding MSCRAMM, EcbA
Enterococcus faecium E161	Human UT	VFG045671	BopD	100	339	100	0	LacI family sugar-binding transcriptional regulator
Enterococcus faecium E161	Human UT	VFG043518	Acm	99.86	711	98.613	0	collagen adhesin precursor Acm
Enterococcus faecium E1904	Human UT	VFG043520	EcbA	100	1075	100	0	Collagen binding MSCRAMM, EcbA
Enterococcus faecium E1904	Human UT	VFG045614	EfaA	99.37	316	100	0	periplasmic solute binding protein
Enterococcus faecium E1904	Human UT	VFG045671	BopD	100	339	100	0	LacI family sugar-binding transcriptional regulator
Enterococcus faecium E2	Human UT	VFG043518	Acm	100	721	100	0	collagen adhesin precursor Acm
Enterococcus faecium E2	Human UT	VFG043520	EcbA	100	1075	100	0	Collagen binding MSCRAMM, EcbA
Enterococcus faecium E2	Human UT	VFG045614	EfaA	100	316	100	0	periplasmic solute binding protein
Enterococcus faecium E2	Human UT	VFG045670	BopD	100	339	100	0	LacI family transcriptional regulator
Enterococcus faecium E2297	Human UT	VFG043520	EcbA	100	1075	100	0	Collagen binding MSCRAMM, EcbA
Enterococcus faecium E2297	Human UT	VFG045614	EfaA	100	316	100	0	periplasmic solute binding protein
Enterococcus faecium E2297	Human UT	VFG045670	BopD	100	339	100	0	LacI family transcriptional regulator
Enterococcus faecium E2297	Human UT	VFG043518	Acm	100	711	98.613	0	collagen adhesin precursor Acm
Enterococcus faecium HPH2	Human UT	VFG045614	EfaA	100	316	100	0	periplasmic solute binding protein
Enterococcus faecium HPH2	Human UT	VFG045671	BopD	100	339	100	0	LacI family sugar-binding transcriptional regulator
Enterococcus faecium HPH2	Human UT	VFG043518	Acm	100	711	98.613	0	collagen adhesin precursor Acm
Enterococcus faecium P1139	Human UT	VFG045614	EfaA	99.37	316	100	0	periplasmic solute binding protein
Enterococcus faecium P1139	Human UT	VFG045670	BopD	100	339	100	0	LacI family transcriptional regulator
Enterococcus faecium P1139	Human UT	VFG043518	Acm	100	711	98.613	0	collagen adhesin precursor Acm
Enterococcus faecium S447	Human UT	VFG045614	EfaA	100	316	100	0	periplasmic solute binding protein
Enterococcus faecium S447	Human UT	VFG045670	BopD	100	339	100	0	LacI family transcriptional regulator
Enterococcus faecium S447	Human UT	VFG043518	Acm	100	711	98.613	0	collagen adhesin precursor Acm
Enterococcus faecium U0317	Human UT	VFG043520	EcbA	91.35	1075	100	0	Collagen binding MSCRAMM, EcbA
Enterococcus faecium U0317	Human UT	VFG045614	EfaA	100	316	100	0	periplasmic solute binding protein
Enterococcus faecium U0317	Human UT	VFG045670	BopD	100	339	100	0	LacI family transcriptional regulator
Enterococcus faecium U0317	Human UT	VFG043518	Acm	100	711	98.613	0	collagen adhesin precursor Acm
Enterococcus faecium VREr7	Human UT	VFG043518	Acm	100	721	100	0	collagen adhesin precursor Acm
Enterococcus faecium VREr7	Human UT	VFG045614	EfaA	100	316	100	0	periplasmic solute binding protein
Enterococcus faecium VREr7	Human UT	VFG045631	EcbA	100	1075	100	0	Collagen binding MSCRAMM, EcbA
Enterococcus faecium VREr7	Human UT	VFG045670	BopD	100	339	100	0	LacI family transcriptional regulator
Enterococcus faecium 58M	Mammuthus primigenius GI	VFG045614	EfaA	100	316	100	0	periplasmic solute binding protein
Enterococcus faecium 58M	Mammuthus primigenius GI	VFG045671	BopD	100	339	100	0	LacI family sugar-binding transcriptional regulator
Enterococcus faecium 58M	Mammuthus primigenius GI	VFG043518	Acm	99.57	701	97.2261	0	collagen adhesin precursor Acm
Enterococcus faecium E1578	Pig GI	VFG045614	EfaA	100	316	100	0	periplasmic solute binding protein
Enterococcus faecium E1578	Pig GI	VFG045671	BopD	100	339	100	0	LacI family sugar-binding transcriptional regulator
Enterococcus faecium E1578	Pig GI	VFG043518	Acm	99.57	701	97.2261	0	collagen adhesin precursor Acm
Enterococcus faecium HF50104	Pig GI	VFG045614	EfaA	99.37	316	100	0	periplasmic solute binding protein
Enterococcus faecium HF50104	Pig GI	VFG045671	BopD	99.41	339	100	0	LacI family sugar-binding transcriptional regulator
Enterococcus faecium HF50105	Pig GI	VFG045614	EfaA	99.37	316	100	0	periplasmic solute binding protein
Enterococcus faecium HF50105	Pig GI	VFG045671	BopD	99.41	339	100	0	LacI family sugar-binding transcriptional regulator
Enterococcus faecium HF50106	Pig GI	VFG045614	EfaA	99.37	316	100	0	periplasmic solute binding protein
Enterococcus faecium HF50106	Pig GI	VFG045671	BopD	99.41	339	100	0	LacI family sugar-binding transcriptional regulator
Enterococcus faecium HF50203	Pig GI	VFG043520	EcbA	91.26	1075	100	0	Collagen binding MSCRAMM, EcbA
Enterococcus faecium HF50203	Pig GI	VFG045614	EfaA	99.37	316	100	0	periplasmic solute binding protein
Enterococcus faecium HF50203	Pig GI	VFG045671	BopD	99.41	339	100	0	LacI family sugar-binding transcriptional regulator
Enterococcus faecium HF50204	Pig GI	VFG045614	EfaA	99.37	316	100	0	periplasmic solute binding protein
Enterococcus faecium HF50204	Pig GI	VFG045671	BopD	99.41	339	100	0	LacI family sugar-binding transcriptional regulator
Enterococcus faecium HF50215	Pig GI	VFG045614	EfaA	99.37	316	100	0	periplasmic solute binding protein
Enterococcus faecium HF50215	Pig GI	VFG045671	BopD	99.41	339	100	0	LacI family sugar-binding transcriptional regulator
Enterococcus faecium KACC15700	Soy	VFG045671	BopD	97.92	337	99.41	0	LacI family sugar-binding transcriptional regulator
Enterococcus faecium KACC15700	Soy	VFG045614	EfaA	95.96	297	93.9873	1e-168	periplasmic solute binding protein
