# Supplementary material for: Comparative genomic analysis revealed great plasticity and environmental adaptation of the genomes of Enterococcus faecium
Source: BMC Genomics. 2019 Jul 22;20:602. doi: 10.1186/s12864-019-5975-8 (PMC6647102; doi:10.1186/s12864-019-5975-8)
Supplement: Supplementary file 7 — List of environment-specific genes (XLSX 30 kb) [file 12864_2019_5975_MOESM7_ESM.xlsx]

## Sheet: Sheet1
Additional file 5. List of environment-specific genes
Gene	Group	Number_pos_present_in	Number_neg_present_in	Number_pos_not_present_in	Number_neg_not_present_in	Naive_p	Bonferroni_p	Benjamini_H_p	Empirical_p	COG	COG group	KO	nr annotation
G161FAM007125	Dairy	5	56	0	100	0.00702645	1	0.0377969	0.034965	-	-	K02042;	ABC transporter permease
G161FAM006770	Dairy	8	53	0	100	0.000313837	1	0.00236019	0.004995	-	-	K02004;	ABC-type antimicrobial peptide transport system, permease component
G161FAM006686	Dairy	12	49	0	100	4.18716e-06	0.0477378	4.57259e-05	0.000999001	-	-	K00995;	CDP-diacylglycerol--glycerol-3-phosphate 3-phosphatidyltransferase
G161FAM006688	Dairy	7	54	0	100	0.000895016	1	0.00610291	0.00999001	-	-	-	cell wall teichoic acid glycosylation protein GtcA family protein
G161FAM006963	Dairy	8	53	0	100	0.000313837	1	0.00236019	0.004995	-	-	-	cell wall teichoic acid glycosylation protein GtcA family protein
G161FAM006193	Dairy	11	50	0	100	1.25615e-05	0.143214	0.000125626	0.016983	-	-	-	collagen adhesion protein
G161FAM001391	Dairy	61	0	68	32	2.68469e-08	0.000306082	4.70895e-07	0.013986	-	-	-	DNA-binding protein
G161FAM006964	Dairy	15	46	0	100	1.42787e-07	0.00162792	2.16479e-06	0.00899101	-	-	-	enterocin A Immunity superfamily
G161FAM006204	Dairy	12	49	0	100	4.18716e-06	0.0477378	4.57259e-05	0.001998	-	-	-	excision endonuclease subunit UvrC
G161FAM001027	Dairy	51	10	29	71	7.88533e-12	8.99007e-08	2.36581e-10	0.000999001	-	-	-	hypothetical protein
G161FAM001385	Dairy	43	18	47	53	0.00521619	1	0.0300656	0.030969	-	-	-	hypothetical protein
G161FAM002941	Dairy	58	3	52	48	2.09664e-09	2.39038e-05	4.22434e-08	0.00899101	-	-	-	hypothetical protein
G161FAM002960	Dairy	47	14	21	79	2.68903e-12	3.06576e-08	8.73436e-11	0.00799201	-	-	-	hypothetical protein
G161FAM003056	Dairy	47	14	21	79	2.68903e-12	3.06576e-08	8.73436e-11	0.021978	-	-	-	hypothetical protein
G161FAM004257	Dairy	29	32	7	93	5.31933e-09	6.06457e-05	1.03491e-07	0.00799201	-	-	-	hypothetical protein
G161FAM004285	Dairy	29	32	8	92	1.31193e-08	0.000149573	2.444e-07	0.002997	-	-	-	hypothetical protein
G161FAM004287	Dairy	19	42	9	91	0.000503973	1	0.00369267	0.001998	-	-	-	hypothetical protein
G161FAM005454	Dairy	54	7	3	97	3.89418e-31	4.43975e-27	4.03614e-28	0.001998	-	-	-	hypothetical protein
G161FAM006749	Dairy	35	26	0	100	3.93324e-19	4.48428e-15	4.27074e-17	0.027972	-	-	-	hypothetical protein
G161FAM006771	Dairy	23	38	0	100	8.84442e-12	1.00835e-07	2.59885e-10	0.001998	-	-	-	hypothetical protein
G161FAM006515	Dairy	20	41	2	98	4.57217e-08	0.000521273	7.67707e-07	0.040959	-	-	-	hypothetical protein
G161FAM006541	Dairy	19	42	0	100	1.28281e-09	1.46253e-05	2.63519e-08	0.000999001	-	-	-	hypothetical protein
G161FAM006868	Dairy	12	49	0	100	4.18716e-06	0.0477378	4.57259e-05	0.001998	-	-	-	hypothetical protein
G161FAM006974	Dairy	13	48	0	100	1.37699e-06	0.015699	1.61016e-05	0.032967	-	-	-	hypothetical protein
G161FAM004335	Dairy	12	49	5	95	0.00649311	1	0.0369401	0.040959	-	-	K09686; K01992;	hypothetical protein
G161FAM004336	Dairy	12	49	3	97	0.0011535	1	0.00766379	0.03996	-	-	-	hypothetical protein
G161FAM004827	Dairy	20	41	4	96	1.08736e-06	0.012397	1.343e-05	0.035964	-	-	-	hypothetical protein
G161FAM006527	Dairy	9	52	0	100	0.000108715	1	0.000891695	0.00599401	-	-	-	hypothetical protein
G161FAM006561	Dairy	23	38	0	100	8.84442e-12	1.00835e-07	2.59885e-10	0.00699301	-	-	-	hypothetical protein
G161FAM006705	Dairy	14	47	0	100	4.4659e-07	0.00509157	6.3486e-06	0.000999001	-	-	-	hypothetical protein
G161FAM006722	Dairy	11	50	0	100	1.25615e-05	0.143214	0.000125626	0.001998	-	-	-	hypothetical protein
G161FAM006757	Dairy	17	44	0	100	1.39617e-08	0.000159178	2.55502e-07	0.001998	-	-	-	hypothetical protein
G161FAM006758	Dairy	8	53	0	100	0.000313837	1	0.00236019	0.00999001	-	-	-	hypothetical protein
G161FAM006802	Dairy	5	56	0	100	0.00702645	1	0.0377969	0.012987	-	-	-	hypothetical protein
G161FAM006866	Dairy	16	45	0	100	4.49878e-08	0.000512906	7.58736e-07	0.001998	-	-	-	hypothetical protein
G161FAM006867	Dairy	15	46	0	100	1.42787e-07	0.00162792	2.16479e-06	0.00899101	-	-	-	hypothetical protein
G161FAM006972	Dairy	5	56	0	100	0.00702645	1	0.0377969	0.040959	-	-	-	hypothetical protein
G161FAM007174	Dairy	8	53	0	100	0.000313837	1	0.00236019	0.020979	-	-	-	hypothetical protein
G161FAM007177	Dairy	10	51	0	100	3.71919e-05	0.424024	0.00033733	0.00999001	-	-	-	hypothetical protein
G161FAM007178	Dairy	9	52	0	100	0.000108715	1	0.000891695	0.045954	-	-	-	hypothetical protein
G161FAM007205	Dairy	11	50	0	100	1.25615e-05	0.143214	0.000125626	0.024975	-	-	-	hypothetical protein
G161FAM007219	Dairy	8	53	0	100	0.000313837	1	0.00236019	0.027972	-	-	-	hypothetical protein
G161FAM001627	Dairy	18	43	11	89	0.00530607	1	0.0305682	0.000999001	-	-	-	hypothetical protein
G161FAM004856	Dairy	11	50	3	97	0.00240219	1	0.0150978	0.00899101	-	-	-	hypothetical protein
G161FAM005801	Dairy	5	56	0	100	0.00702645	1	0.0377969	0.017982	-	-	-	hypothetical protein
G161FAM006529	Dairy	11	50	0	100	1.25615e-05	0.143214	0.000125626	0.000999001	-	-	-	hypothetical protein
G161FAM006537	Dairy	12	49	0	100	4.18716e-06	0.0477378	4.57259e-05	0.002997	-	-	-	hypothetical protein
G161FAM006558	Dairy	18	43	0	100	4.26608e-09	4.86376e-05	8.37136e-08	0.023976	-	-	-	hypothetical protein
G161FAM006585	Dairy	22	39	0	100	3.15224e-11	3.59387e-07	7.98638e-10	0.00599401	-	-	-	hypothetical protein
G161FAM006690	Dairy	16	45	0	100	4.49878e-08	0.000512906	7.58736e-07	0.016983	-	-	-	hypothetical protein
G161FAM006694	Dairy	10	51	0	100	3.71919e-05	0.424024	0.00033733	0.00699301	-	-	-	hypothetical protein
G161FAM006706	Dairy	11	50	0	100	1.25615e-05	0.143214	0.000125626	0.00599401	-	-	-	hypothetical protein
G161FAM006708	Dairy	27	34	0	100	4.51391e-14	5.14631e-10	2.07512e-12	0.035964	-	-	-	hypothetical protein
G161FAM006729	Dairy	5	56	0	100	0.00702645	1	0.0377969	0.023976	-	-	-	hypothetical protein
G161FAM006739	Dairy	14	47	0	100	4.4659e-07	0.00509157	6.3486e-06	0.00699301	-	-	-	hypothetical protein
G161FAM006753	Dairy	6	55	0	100	0.00252232	1	0.0153452	0.030969	-	-	-	hypothetical protein
G161FAM006754	Dairy	10	51	0	100	3.71919e-05	0.424024	0.00033733	0.000999001	-	-	-	hypothetical protein
G161FAM006762	Dairy	11	50	0	100	1.25615e-05	0.143214	0.000125626	0.003996	-	-	-	hypothetical protein
G161FAM006970	Dairy	5	56	0	100	0.00702645	1	0.0377969	0.042957	-	-	-	hypothetical protein
G161FAM007175	Dairy	9	52	0	100	0.000108715	1	0.000891695	0.034965	-	-	-	hypothetical protein
G161FAM007183	Dairy	11	50	0	100	1.25615e-05	0.143214	0.000125626	0.00799201	-	-	-	hypothetical protein
G161FAM007186	Dairy	5	56	0	100	0.00702645	1	0.0377969	0.034965	-	-	-	hypothetical protein
G161FAM001961	Dairy	29	32	9	91	5.66264e-08	0.000645597	9.19654e-07	0.000999001	-	-	-	integrase
G161FAM007187	Dairy	5	56	0	100	0.00702645	1	0.0377969	0.013986	-	-	-	LPXTG-domain-containing protein cell wall anchor domain
G161FAM000437	Dairy	57	4	77	23	0.00823166	1	0.0435697	0.014985	-	-	K13934;	malonate decarboxylase
G161FAM006726	Dairy	10	51	0	100	3.71919e-05	0.424024	0.00033733	0.000999001	-	-	-	membrane protein
G161FAM006751	Dairy	18	43	0	100	4.26608e-09	4.86376e-05	8.37136e-08	0.000999001	-	-	-	membrane protein
G161FAM006689	Dairy	12	49	0	100	4.18716e-06	0.0477378	4.57259e-05	0.023976	-	-	K07738;	NrdR family transcriptional regulator
G161FAM006697	Dairy	13	48	0	100	1.37699e-06	0.015699	1.61016e-05	0.001998	-	-	-	PadR family transcriptional regulator
G161FAM004319	Dairy	33	28	3	97	2.93358e-14	3.34457e-10	1.40528e-12	0.042957	-	-	-	phage minor structural protein
G161FAM003655	Dairy	16	45	10	90	0.00841698	1	0.044468	0.02997	-	-	K01463;	polysaccharide deacetylase
G161FAM004618	Dairy	24	37	2	98	4.33313e-10	4.9402e-06	9.26868e-09	0.026973	-	-	K00517;	possible cytochrome P450
G161FAM004863	Dairy	23	38	2	98	1.4345e-09	1.63547e-05	2.92048e-08	0.001998	-	-	-	PRD domain/PTS system IIA domain transcriptional antiterminator, BglG protein
G161FAM006927	Dairy	8	53	0	100	0.000313837	1	0.00236019	0.020979	-	-	-	PRD domain-containing protein
G161FAM006623	Dairy	14	47	0	100	4.4659e-07	0.00509157	6.3486e-06	0.000999001	-	-	-	predicted protein
G161FAM006965	Dairy	11	50	0	100	1.25615e-05	0.143214	0.000125626	0.012987	-	-	-	predicted protein
G161FAM006973	Dairy	10	51	0	100	3.71919e-05	0.424024	0.00033733	0.000999001	-	-	-	predicted protein
G161FAM006976	Dairy	5	56	0	100	0.00702645	1	0.0377969	0.00799201	-	-	-	predicted protein
G161FAM006745	Dairy	6	55	0	100	0.00252232	1	0.0153452	0.00799201	-	-	-	predicted protein
G161FAM006075	Dairy	6	55	0	100	0.00252232	1	0.0153452	0.034965	-	-	-	putative membrane protein
G161FAM004345	Dairy	27	34	2	98	1.04328e-11	1.18944e-07	2.99608e-10	0.031968	-	-	K01153;	restriction endonuclease subunit R
G161FAM003042	Dairy	58	3	49	51	1.61188e-10	1.8377e-06	3.61041e-09	0.000999001	-	-	K01154;	restriction endonuclease subunit S
G161FAM006568	Dairy	16	45	0	100	4.49878e-08	0.000512906	7.58736e-07	0.004995	-	-	-	rhodanese-like protein
G161FAM003002	Dairy	20	41	8	92	9.00188e-05	1	0.000764188	0.042957	-	-	K08094;	sugar isomerase
G161FAM006549	Dairy	9	52	0	100	0.000108715	1	0.000891695	0.004995	-	-	K02802; K02803; K02804; K02755; K02756; K02757; K02808; K02809; K02810;	sugar permease
G161FAM006692	Dairy	20	41	0	100	3.79422e-10	4.32579e-06	8.1773e-09	0.000999001	-	-	-	toxin RelE
G161FAM007074	Dairy	5	56	0	100	0.00702645	1	0.0377969	0.035964	-	-	-	transposase
G161FAM002985	Dairy	60	1	58	42	7.77906e-10	8.86891e-06	1.63935e-08	0.002997	-	-	-	viral A-type inclusion protein, putative
G161FAM004282	Dairy	44	17	11	89	2.70586e-15	3.08495e-11	1.61516e-13	0.046953	COG3051,	[ C]	K01643;	citrate lyase alpha subunit
G161FAM004279	Dairy	44	17	11	89	2.70586e-15	3.08495e-11	1.61516e-13	0.03996	COG3053,	[ C]	K01910;	citrate lyase ligase
G161FAM004280	Dairy	44	17	11	89	2.70586e-15	3.08495e-11	1.61516e-13	0.031968	COG3052,	[ C]	K01646;	citrate lyase subunit gamma
G161FAM004278	Dairy	44	17	11	89	2.70586e-15	3.08495e-11	1.61516e-13	0.03996	COG3493,	[ C]	-	citrate:sodium symporter
G161FAM004277	Dairy	44	17	11	89	2.70586e-15	3.08495e-11	1.61516e-13	0.048951	COG0281,	[ C]	K00027;	malic enzyme family protein
G161FAM004684	Dairy	25	36	1	99	1.27486e-11	1.45346e-07	3.63366e-10	0.00599401	COG4166,	[ E]	K02035;	hypothetical protein
G161FAM001124	Dairy	58	3	21	79	6.74696e-22	7.69221e-18	1.45136e-19	0.001998	COG2723,	[ G]	K01220;	6-phospho-beta-galactosidase
G161FAM004281	Dairy	44	17	11	89	2.70586e-15	3.08495e-11	1.61516e-13	0.027972	COG2301,	[ G]	K01644;	citrate lyase
G161FAM001129	Dairy	59	2	21	79	2.12867e-23	2.4269e-19	6.06724e-21	0.000999001	COG0698,	[ G]	K01819;	galactose-6-phosphate isomerase
G161FAM003053	Dairy	21	40	8	92	3.89096e-05	0.443608	0.000341763	0.038961	COG0246,	[ G]	K00009;	mannitol dehydrogenase
G161FAM001960	Dairy	59	2	21	79	2.12867e-23	2.4269e-19	6.06724e-21	0.000999001	COG2017,	[ G]	-	protein lacX
G161FAM004163	Dairy	21	40	12	88	0.00107509	1	0.00716368	0.00999001	COG3414,	[ G]	K02822;	PTS ascorbate transporter subunit IIB
G161FAM001126	Dairy	59	2	21	79	2.12867e-23	2.4269e-19	6.06724e-21	0.000999001	COG1447,	[ G]	K02786;	PTS lactose transporter subunit IIA
G161FAM001125	Dairy	58	3	21	79	6.74696e-22	7.69221e-18	1.45136e-19	0.001998	COG1455,	[ G]	K02787; K02788;	PTS lactose transporter subunit IIBC
G161FAM003052	Dairy	20	41	7	93	4.59604e-05	0.523994	0.000400301	0.00599401	COG2213,	[ G]	K02799; K02800;	PTS system, mannitol-specific IIC component
G161FAM001130	Dairy	58	3	21	79	6.74696e-22	7.69221e-18	1.45136e-19	0.003996	COG0698,	[ G]	K01819;	ribose/galactose isomerase
G161FAM001128	Dairy	58	3	21	79	6.74696e-22	7.69221e-18	1.45136e-19	0.002997	COG1105,	[ G]	K00917;	tagatose-6-phosphate kinase
G161FAM001127	Dairy	59	2	21	79	2.12867e-23	2.4269e-19	6.06724e-21	0.000999001	COG3684,	[ G]	K01635;	tagatose-bisphosphate aldolase
G161FAM002950	Dairy	60	1	39	61	3.32168e-16	3.78705e-12	2.28136e-14	0.041958	COG3957,	[ G]	K01621;	xylulose-5-phosphate phosphoketolase
G161FAM002498	Dairy	61	0	70	30	1.08051e-07	0.00123189	1.68061e-06	0.012987	COG0477,	[ GEPR]	-	transporter, major facilitator family protein
G161FAM004356	Dairy	44	17	11	89	2.70586e-15	3.08495e-11	1.61516e-13	0.03996	COG1767,	[ H]	K05966; K13927;	triphosphoribosyl-dephospho-CoA synthase
G161FAM004284	Dairy	44	17	11	89	2.70586e-15	3.08495e-11	1.61516e-13	0.042957	COG3697,	[ HI]	K05964;	triphosphoribosyl-dephospho-CoA synthase
G161FAM006597	Dairy	7	54	0	100	0.000895016	1	0.00610291	0.002997	COG0230,	[ J]	K02914;	50S ribosomal protein L34
G161FAM003003	Dairy	21	40	8	92	3.89096e-05	0.443608	0.000341763	0.042957	COG1349,	[ KG]	-	DeoR family transcriptional regulator
G161FAM001131	Dairy	59	2	20	80	8.05781e-24	9.18671e-20	2.62477e-21	0.000999001	COG1349,	[ KG]	K02530;	hypothetical protein
G161FAM004293	Dairy	28	33	3	97	2.24911e-11	2.56421e-07	5.99114e-10	0.012987	COG2176,	[ L]	K02342;	DNA polymerase III subunit epsilon
G161FAM002965	Dairy	61	0	50	50	8.00526e-14	9.12679e-10	3.62174e-12	0.00699301	COG1193,	[ L]	-	mannonate oxidoreductase
G161FAM007096	Dairy	7	54	0	100	0.000895016	1	0.00610291	0.045954	COG3464,	[ L]	K07485;	transposase
G161FAM002623	Dairy	47	14	45	55	7.36693e-05	0.839904	0.000630086	0.027972	COG0845,	[ M]	K12293;	iron ABC transporter ATPase
G161FAM004469	Dairy	29	32	9	91	5.66264e-08	0.000645597	9.19654e-07	0.045954	COG2148,	[ M]	K13012;	UDP-phosphate galactose phosphotransferase
G161FAM002940	Dairy	59	2	52	48	1.55044e-10	1.76766e-06	3.51365e-09	0.000999001	COG1764,	[ O]	-	organic hydroperoxide reductase
G161FAM001858	Dairy	61	0	67	33	2.19785e-08	0.000250577	3.92139e-07	0.013986	COG2217,	[ P]	K01534;	cadmium-exporting ATPase
G161FAM001392	Dairy	61	0	68	32	2.68469e-08	0.000306082	4.70895e-07	0.016983	COG2608,	[ P]	-	copper chaperone
G161FAM004910	Dairy	37	24	4	96	7.05329e-16	8.04146e-12	4.67527e-14	0.021978	COG0598,	[ P]	K03284;	magnesium transporter
G161FAM004695	Dairy	25	36	2	98	1.28014e-10	1.45949e-06	3.01548e-09	0.021978	COG2124,	[ Q]	K00517;	cytochrome P450
G161FAM003759	Dairy	29	32	20	80	0.000364931	1	0.00271047	0.035964	COG0456,	[ R]	-	acetyltransferase, GNAT family
G161FAM002890	Dairy	43	18	11	89	1.00344e-14	1.14402e-10	5.27197e-13	0.002997	COG3568,	[ R]	K06896;	endonuclease/exonuclease/phosphatase family protein
G161FAM004617	Dairy	56	5	6	94	2.75915e-30	3.14571e-26	2.62143e-27	0.00599401	COG2321,	[ R]	K07054;	hypothetical protein
G161FAM005800	Dairy	20	41	0	100	3.79422e-10	4.32579e-06	8.1773e-09	0.014985	COG1694,	[ R]	-	hypothetical protein
G161FAM004297	Dairy	25	36	3	97	8.86705e-10	1.01093e-05	1.85152e-08	0.011988	COG0693,	[ R]	K05520;	intracellular protease
G161FAM005799	Dairy	20	41	0	100	3.79422e-10	4.32579e-06	8.1773e-09	0.012987	COG1611,	[ R]	K06966;	lysine decarboxylase
G161FAM004344	Dairy	27	34	3	97	7.84552e-11	8.94468e-07	1.91946e-09	0.013986	COG0656,	[ R]	-	oxidoreductase, aldo/keto reductase family protein
G161FAM004016	Dairy	39	22	19	81	1.19348e-08	0.000136069	2.23797e-07	0.000999001	COG2261,	[ S]	-	hypothetical protein
G161FAM005797	Dairy	7	54	0	100	0.000895016	1	0.00610291	0.042957	COG2323,	[ S]	-	membrane protein
G161FAM003880	Dairy	21	40	14	86	0.00310058	1	0.0187333	0.00599401	COG3037,	[ S]	K03475;	PTS ascorbate transporter subunit IIC
G161FAM003027	Dairy	50	11	30	70	8.94858e-11	1.02023e-06	2.18464e-09	0.004995	COG4753,	[ T]	K07720;	AraC family transcriptional regulator
G161FAM004269	Dairy	12	49	5	95	0.00649311	1	0.0369401	0.048951	COG1131,	[ V]	K01990; K11607; K02013; K09820;	ABC transporter ATP-binding protein
G161FAM002747	Dairy	49	12	46	54	1.5678e-05	0.178745	0.000154758	0.026973	COG2274,	[ V]	K06148; K12292;	ABC transporter CbaT
G161FAM003520	Human blood	9	30	4	118	0.000432393	1	0.00911223	0.016983	-	-	-	bacteriocin hiracin-JM79
G161FAM002205	Human blood	13	26	8	114	8.10165e-05	0.923669	0.00255157	0.000999001	-	-	-	bacteriocin immunity protein
G161FAM001836	Human blood	24	15	34	88	0.000228527	1	0.00550831	0.00999001	-	-	-	conjugative transposon protein
G161FAM002137	Human blood	10	29	4	118	0.00012118	1	0.00352441	0.00799201	-	-	-	conserved hypothetical protein
G161FAM002387	Human blood	39	0	75	47	2.72434e-07	0.00310602	3.20414e-05	0.001998	-	-	-	hypothetical protein
G161FAM002004	Human blood	38	1	74	48	2.00343e-06	0.0228411	0.000154332	0.001998	-	-	-	hypothetical protein
G161FAM001606	Human blood	8	31	4	118	0.00146102	1	0.0227556	0.028971	-	-	-	hypothetical protein
G161FAM001821	Human blood	10	29	4	118	0.00012118	1	0.00352441	0.015984	-	-	-	hypothetical protein
G161FAM002198	Human blood	10	29	5	117	0.000299016	1	0.00672403	0.031968	-	-	-	hypothetical protein
G161FAM002296	Human blood	9	30	6	116	0.00203292	1	0.0296765	0.000999001	-	-	-	hypothetical protein
G161FAM002337	Human blood	10	29	6	116	0.000655298	1	0.0128017	0.016983	-	-	-	hypothetical protein
G161FAM002450	Human blood	9	30	4	118	0.000432393	1	0.00911223	0.00599401	-	-	-	hypothetical protein
G161FAM002485	Human blood	8	31	5	117	0.00310682	1	0.0408545	0.037962	-	-	-	hypothetical protein
G161FAM002808	Human blood	10	29	5	117	0.000299016	1	0.00672403	0.017982	-	-	-	hypothetical protein
G161FAM002904	Human blood	10	29	6	116	0.000655298	1	0.0128017	0.015984	-	-	-	hypothetical protein
G161FAM002653	Human blood	26	13	39	83	0.000164054	1	0.00426869	0.012987	-	-	-	membrane protein
G161FAM002708	Human blood	10	29	4	118	0.00012118	1	0.00352441	0.00799201	-	-	-	predicted protein
G161FAM001281	Human blood	10	29	7	115	0.00130678	1	0.0205782	0.00899101	-	-	K10109;	sugar ABC transporter
G161FAM001159	Human blood	35	4	61	61	4.66572e-06	0.0531939	0.000293889	0.035964	-	-	-	transcriptional antiterminator
G161FAM003537	Human blood	11	28	8	114	0.000825885	1	0.0147585	0.012987	COG3715,	[ G]	K02795;	PTS fructose transporter subunit IIC
G161FAM003538	Human blood	11	28	9	113	0.00150989	1	0.023294	0.016983	COG3716,	[ G]	K02796;	PTS fructose transporter subunit IID
G161FAM003536	Human blood	11	28	9	113	0.00150989	1	0.023294	0.013986	COG1105,	[ G]	K00917;	tagatose-6-phosphate kinase
G161FAM003535	Human blood	11	28	9	113	0.00150989	1	0.023294	0.013986	COG3684,	[ G]	K01635;	tagatose-bisphosphate aldolase
G161FAM003592	Human blood	11	28	9	113	0.00150989	1	0.023294	0.012987	COG2188,	[ K]	K03710;	UbiC transcription regulator-associated domain protein
G161FAM005041	Human blood	12	27	4	118	8.17725e-06	0.0932288	0.000478096	0.045954	COG4644,	[ L]	-	transposase
G161FAM001773	Human blood	10	29	6	116	0.000655298	1	0.0128017	0.026973	COG0463,	[ M]	-	glycosyl transferase
G161FAM001774	Human blood	10	29	4	118	0.00012118	1	0.00352441	0.031968	COG0438,	[ M]	-	glycosyl transferase family 1
G161FAM003534	Human blood	11	28	9	113	0.00150989	1	0.023294	0.010989	COG2222,	[ M]	K02082;	tagatose-6-phosphate ketose isomerase
G161FAM001189	Human blood	14	25	11	111	0.00018802	1	0.00478272	0.040959	COG2244,	[ R]	-	polysaccharide biosynthesis protein
G161FAM003145	Human blood	21	18	14	108	1.91996e-07	0.00218895	2.66945e-05	0.00699301	COG5412,	[ S]	-	phage tail tape measure protein
G161FAM002857	Human blood	22	17	35	87	0.00216108	1	0.0308366	0.046953	COG3843,	[ U]	-	relaxase
G161FAM002206	Human GI	32	1	71	57	1.37836e-06	0.0157147	4.83529e-05	0.000999001	-	-	-	hypothetical protein
G161FAM002080	Human GI	33	0	99	29	0.000776782	1	0.012165	0.015984	-	-	-	hypothetical protein
G161FAM002189	Human GI	32	1	84	44	0.000134146	1	0.0026099	0.016983	-	-	-	hypothetical protein
G161FAM001908	Human GI	17	16	30	98	0.00251604	1	0.0345741	0.035964	-	-	-	hypothetical protein
G161FAM002571	Human GI	17	16	29	99	0.00208411	1	0.0294435	0.046953	-	-	-	hypothetical protein
G161FAM002544	Human GI	22	11	44	84	0.00126678	1	0.0190536	0.010989	-	-	-	hypothetical protein
G161FAM003088	Human GI	21	12	31	97	4.09299e-05	0.466642	0.000938917	0.003996	-	-	-	hypothetical protein
G161FAM003129	Human GI	20	13	31	97	0.00012439	1	0.00243672	0.000999001	-	-	-	hypothetical protein
G161FAM003131	Human GI	18	15	31	97	0.00128983	1	0.0192983	0.000999001	-	-	-	hypothetical protein
G161FAM003134	Human GI	20	13	31	97	0.00012439	1	0.00243672	0.001998	-	-	-	hypothetical protein
G161FAM003135	Human GI	20	13	31	97	0.00012439	1	0.00243672	0.002997	-	-	-	hypothetical protein
G161FAM001903	Human GI	21	12	41	87	0.00124654	1	0.0187738	0.002997	-	-	-	hypothetical protein
G161FAM002013	Human GI	20	13	32	96	0.000261582	1	0.00487304	0.00599401	-	-	-	hypothetical protein
G161FAM003647	Human GI	16	17	23	105	0.000570061	1	0.00925821	0.004995	-	-	-	hypothetical protein
G161FAM005766	Human GI	6	27	1	127	0.000299605	1	0.00525507	0.010989	-	-	-	IS1251-like transposase
G161FAM003146	Human GI	20	13	31	97	0.00012439	1	0.00243672	0.000999001	-	-	-	phage head morphogenesis protein
G161FAM001921	Human GI	17	16	30	98	0.00251604	1	0.0345741	0.022977	-	-	-	phage minor structural protein
G161FAM004445	Human GI	5	28	0	128	0.000280314	1	0.00494716	0.022977	-	-	-	replication initiation protein
G161FAM003130	Human GI	21	12	31	97	4.09299e-05	0.466642	0.000938917	0.001998	-	-	-	tail protein
G161FAM003463	Human GI	15	18	6	122	5.3882e-08	0.000614309	3.09477e-06	0.002997	-	-	-	transposase
G161FAM000917	Human GI	29	4	42	86	1.59461e-08	0.000181802	1.08863e-06	0.014985	COG3010,	[ G]	K01788;	N-acylglucosamine-6-phosphate 2-epimerase
G161FAM000916	Human GI	29	4	42	86	1.59461e-08	0.000181802	1.08863e-06	0.013986	COG1263,	[ G]	K02778; K02779;	PTS glucose transporter subunit IIBC
G161FAM000239	Human GI	32	1	76	52	7.72815e-06	0.0881086	0.000217016	0.04995	COG1175,	[ G]	K02025;	spermidine/putrescine ABC transporter permease
G161FAM000550	Human GI	18	15	18	110	4.1475e-06	0.0472857	0.000128145	0.038961	COG0413,	[ H]	K00606;	3-methyl-2-oxobutanoate hydroxymethyltransferase
G161FAM000551	Human GI	18	15	18	110	4.1475e-06	0.0472857	0.000128145	0.02997	COG0414,	[ H]	K01918;	pantoate--beta-alanine ligase
G161FAM001602	Human GI	22	11	47	81	0.0028096	1	0.0376408	0.037962	COG2207,	[ K]	K07720;	AraC family transcriptional regulator
G161FAM000918	Human GI	28	5	42	86	7.41819e-08	0.000845747	4.08574e-06	0.00799201	COG1737,	[ K]	-	RpiR family transcriptional regulator
G161FAM003150	Human GI	19	14	16	112	2.73404e-07	0.00311708	1.21761e-05	0.037962	COG2801,	[ L]	K07497;	transposase
G161FAM004637	Human GI	7	26	1	127	5.97557e-05	0.681275	0.00128785	0.00699301	COG3547,	[ L]	-	transposase, IS116/IS110/IS902 family
G161FAM002967	Human GI	29	4	38	90	1.12234e-09	1.27958e-05	1.08439e-07	0.027972	COG1943,	[ L]	K07491;	transposase-like protein
G161FAM000073	Human GI	30	3	82	46	0.00256251	1	0.0345741	0.033966	COG4932,	[ M]	-	cell wall surface anchor protein
G161FAM000240	Human GI	32	1	82	46	6.65841e-05	0.759125	0.00141353	0.013986	COG3546,	[ P]	K07217;	manganese containing catalase
G161FAM003127	Human GI	18	15	31	97	0.00128983	1	0.0192983	0.000999001	COG4926,	[ S]	-	phage minor structural protein
G161FAM003128	Human GI	18	15	31	97	0.00128983	1	0.0192983	0.000999001	COG4722,	[ S]	-	tail protein
G161FAM000036	Human GI	23	10	32	96	3.15858e-06	0.0360109	0.000100871	0.035964	COG0745,	[ TK]	-	transcriptional regulator
